# Supplementary material for: Melting pot of tick-borne zoonoses: the European hedgehog contributes to the maintenance of various tick-borne diseases in natural cycles urban and suburban areas
Source: Parasit Vectors. 2017 Mar 7;10:134. doi: 10.1186/s13071-017-2065-0 (PMC5341398; doi:10.1186/s13071-017-2065-0)
Supplement: Additional file 1: — IGS sequences obtained in this study. (XLSX 13 kb) [file 13071_2017_2065_MOESM1_ESM.xlsx]

## Sheet: export1
Isolated ID	Genospecies	IGS-sequence
HH876	bavariensis	CCTGGTATCGCCTCTATTATTTAGATAATAGATAGCTAGCATCTTGCTAGCTGGATTACTCCATTCGGTAATCTTGGGATCAATAAATGTTTGCTTCTCCCCCAAGCTTTTCGCAGCTTACCACGACCTTCTTCGCCTTAAAGCTCCTAGGCATTCACCATAGACTCTTATTACTTTGACCATATTTTTATCTTCCATCTCTATTTTGCCAATTTGTTTATGCAACATAGAATAATATATATCTTTGTTTAATCCATGTCAATATATATTTTATTTTTTATATTATTTGAATAAAACATTCAAAAAAATGAACATCTAAAAACATAAAAAATAAAATCAATGTTTAAAATATAAAATAAAAACCCT
HH802	bavariensis	CCTGGTATCGCCTCTATTATTTAGATAATAGATAGCTAGCATCTTGCTAGCTGGATTACTCCATTCGGTAATCTTGGGATCAATAAATGTTTGCTTCTCCCCCAAGCTTTTCGCAGCTTACCACGACCTTCTTCGCCTTAAAGCTCCTAGGCATTCACCATAGACTCTTATTACTTTGACCATATTTTTATCTTCCATCTCTATTTTGCCAATTTGTTTATGCAACATAGAATAATATATATCTTTGTTTAATCCATGTCAATATATATTTTATTTTTTATATTATTTGAATAAAACATTCAAAAAAATGAACATCTAAAAACATAAAAAATAAAATCAATGTTTAAAATATAAAATAAAAACCCT
HH68	bavariensis	CCTGGTATCGCCTCTATTATTTAGATAATAGATAGCTAGCATCTTGCTAGCTGGATTACTCCATTCGGTAATCTTGGGATCAATAAATGTTTGCTTCTCCCCCAAGCTTTTCGCAGCTTACCACGACCTTCTTCGCCTTAAAGCTCCTAGGCATTCACCATAGACTCTTATTACTTTGACCATATTTTTATCTTCCATCTCTATTTTGCCAATTTGTTTATGCAACATAGAATAATATATATCTTTGTTTAATCCATGTCAATATATATTTTATTTTTTATATTATTTGAATAAAACATTCAAAAAAATGAACATCTAAAAACATAAAAAATAAA
HH415	bavariensis	CCTGGTATCGCCTCTATTATTTAGATAATAGATAGCTAGCATCTTGCTAGCTGGATTACTCCATTCGGTAATCTTGGGATCAATAAATGTTTGCTTCTCCCCCAAGCTTTTCGCAGCTTACCACGACCTTCTTCGCCTTAAAGCTCCTAGGCATTCACCATAGACTCTTATTACTTTGACCATATTTTTATCTTCCATCTCTATTTTGCCAATTTGTTTATGCAACATAGAATAATATATATCTTTGTTTAATCCATGTCAATATATATTTTATTTTTTATATTATTTGAATAAAACATTCAAAAAAATGAACATCTAAAAACATAAAAAATAAAATCAATGTTTAAAATATAAAATAAAAACCCT
HH346	bavariensis	CCTGGTATCGCCTCTATTATTTAGATAATAGATAGCTAGCATCTTGCTAGCTGGATTACTCCATTCGGTAATCTTGGGATCAATAAATGTTTGCTTCTCCCCCAAGCTTTTCGCAGCTTACCACGACCTTCTTCGCCTTAAAGCTCCTAGGCATTCACCATAGACTCTTATTACTTTGACCATATTTTTATCTTCCATCTCTATTTTGCCAATTTGTTTATGCAACATAGAATAATATATATCTTTGTTTAATCCATGTCAATATATATTTTATTTTTTATATTATTTGAATAAAACATTCAAAAAAATGAACATCTAAAAACATAAAAAATAAAATCAATGTTTAAAATATAAAATAAAAACCCT
HH227	bavariensis	CCTGGTATCGCCTCTATTATTTAGATAATAGATAGCTAGCATCTTGCTAGCTGGATTACTCCATTCGGTAATCTTGGGATCAATAAATGTTTGCTTCTCCCCCAAGCTTTTCGCAGCTTACCACGACCTTCTTCGCCTTAAAGCTCCTAGGCATTCACCATAGACTCTTATTACTTTGACCATATTTTTATCTTCCATCTCTATTTTGCCAATTTGTTTATGCAACATAGAATAATATATATCTTTGTTTAATCCATGTCAATATATATTTTATTTTTTATATTATTTGAATAAAACATTCAAAAAAATGAACATCTAAAAACATAAAAAATAAAATCAATGTTTAAAATATAAAATAAAAACCCT
HH226	bavariensis	CCTGGTATCGCCTCTATTATTTAGATAATAGATAGCTAGCATCTTGCTAGCTGGATTACTCCATTCGGTAATCTTGGGATCAATAAATGTTTGCTTCTCCCCCAAGCTTTTCGCAGCTTACCACGACCTTCTTCGCCTTAAAGCTCCTAGGCATTCACCATAGACTCTTATTACTTTGACCATATTTTTATCTTCCATCTCTATTTTGCCAATTTGTTTATGCAACATAGAATAATATATATCTTTGTTTAATCCATGTCAATATATATTTTATTTTTTATATTATTTGAATAAAACATTCAAAAAAATGAACATCTAAAAACATAAAAAATAAAATCAATGTTTAAAATATAAAATAAAAACCCT
HH225	bavariensis	CCTGGTATCGCCTCTATTATTTAGATAATAGATAGCTAGCATCTTGCTAGCTGGATTACTCCATTCGGTAATCTTGGGATCAATAAATGTTTGCTTCTCCCCCAAGCTTTTCGCAGCTTACCACGACCTTCTTCGCCTTAAAGCTCCTAGGCATTCACCATAGACTCTTATTACTTTGACCATATTTTTATCTTCCATCTCTATTTTGCCAATTTGTTTATGCAACATAGAATAATATATATCTTTGTTTAATCCATGTCAATATATATTTTATTTTTTATATTATTTGAATAAAACATTCAAAAAAATGAACATCTAAAAACATAAAAAATAAAATCAATGTTTAAAATATAAAATAAAAACCCT
HH224	bavariensis	CCTGGTATCGCCTCTATTATTTAGATAATAGATAGCTAGCATCTTGCTAGCTGGATTACTCCATTCGGTAATCTTGGGATCAATAAATGTTTGCTTCTCCCCCAAGCTTTTCGCAGCTTACCACGACCTTCTTCGCCTTAAAGCTCCTAGGCATTCACCATAGACTCTTATTACTTTGACCATATTTTTATCTTCCATCTCTATTTTGCCAATTTGTTTATGCAACATAGAATAATATATATCTTTGTTTAATCCATGTCAATATATATTTTATTTTTTATATTATTTGAATAAAACATTCAAAAAAATGAACATCTAAAAACATAAAAAATAAAATCAATGTTTAAAATATAAAATAAAAACCCT
HH223	bavariensis	CCTGGTATCGCCTCTATTATTTAGATAATAGATAGCTAGCATCTTGCTAGCTGGATTACTCCATTCGGTAATCTTGGGATCAATAAATGTTTGCTTCTCCCCCAAGCTTTTCGCAGCTTACCACGACCTTCTTCGCCTTAAAGCTCCTAGGCATTCACCATAGACTCTTATTACTTTGACCATATTTTTATCTTCCATCTCTATTTTGCCAATTTGTTTATGCAACATAGAATAATATATATCTTTGTTTAATCCATGTCAATATATATTTTATTTTTTATATTATTTGAATAAAACATTCAAAAAAATGAACATCTAAAAACATAAAAAATAAAATCAATGTTTAAAATATAAAATAAAAACCCT
HH222	bavariensis	CCTGGTATCGCCTCTATTATTTAGATAATAGATAGCTAGCATCTTGCTAGCTGGATTACTCCATTCGGTAATCTTGGGATCAATAAATGTTTGCTTCTCCCCCAAGCTTTTCGCAGCTTACCACGACCTTCTTCGCCTTAAAGCTCCTAGGCATTCACCATAGACTCTTATTACTTTGACCATATTTTTATCTTCCATCTCTATTTTGCCAATTTGTTTATGCAACATAGAATAATATATATCTTTGTTTAATCCATGTCAATATATATTTTATTTTTTATATTATTTGAATAAAACATTCAAAAAAATGAACATCTAAAAACATAAAAAATAAAATCAATGTTTAAAATATAAAATAAAAACCCT
HH220	bavariensis	CCTGGTATCGCCTCTATTATTTAGATAATAGATAGCTAGCATCTTGCTAGCTGGATTACTCCATTCGGTAATCTTGGGATCAATAAATGTTTGCTTCTCCCCCAAGCTTTTCGCAGCTTACCACGACCTTCTTCGCCTTAAAGCTCCTAGGCATTCACCATAGACTCTTATTACTTTGACCATATTTTTATCTTCCATCTCTATTTTGCCAATTTGTTTATGCAACATAGAATAATATATATCTTTGTTTAATCCATGTCAATATATATTTTATTTTTTATATTATTTGAATAAAACATTCAAAAAAATGAACATCTAAAAACATAAAAAATAAAATCAATGTTTAAAATATAAAATAAAAACCCT
HH218	bavariensis	CCTGGTATCGCCTCTATTATTTAGATAATAGATAGCTAGCATCTTGCTAGCTGGATTACTCCATTCGGTAATCTTGGGATCAATAAATGTTTGCTTCTCCCCCAAGCTTTTCGCAGCTTACCACGACCTTCTTCGCCTTAAAGCTCCTAGGCATTCACCATAGACTCTTATTACTTTGACCATATTTTTATCTTCCATCTCTATTTTGCCAATTTGTTTATGCAACATAGAATAATATATATCTTTGTTTAATCCATGTCAATATATATTTTATTTTTTATATTATTTGAATAAAACATTCAAAAAAATGAACATCTAAAAACATAAAAAATAAAATCAATGTTTAAAATATAAAATAAAAACCCT
HH209	bavariensis	CCTGGTATCGCCTCTATTATTTAGATAATAGATAGCTAGCATCTTGCTAGCTGGATTACTCCATTCGGTAATCTTGGGATCAATAAATGTTTGCTTCTCCCCCAAGCTTTTCGCAGCTTACCACGACCTTCTTCGCCTTAAAGCTCCTAGGCATTCACCATAGACTCTTATTACTTTGACCATATTTTTATCTTCCATCTCTATTTTGCCAATTTGTTTATGCAACATAGAATAATATATATCTTTGTTTAATCCATGTCAATATATATTTTATTTTTTATATTATTTGAATAAAACATTCAAAAAAATGAACATCTAAAAACATAAAAAATAAAATCAATGTTTAAAATATAAAATAAAAACCCT
HH206	bavariensis	CCTGGTATCGCCTCTATTATTTAGATAATAGATAGCTAGCATCTTGCTAGCTGGATTACTCCATTCGGTAATCTTGGGATCAATAAATGTTTGCTTCTCCCCCAAGCTTTTCGCAGCTTACCACGACCTTCTTCGCCTTAAAGCTCCTAGGCATTCACCATAGACTCTTATTACTTTGACCATATTTTTATCTTCCATCTCTATTTTGCCAATTTGTTTATGCAACATAGAATAATATATATCTTTGTTTAATCCATGTCAATATATATTTTATTTTTTATATTATTTGAATAAAACATTCAAAAAAATGAACATCTAAAAACATAAAAAATAAAATCAATGTTTAAAATATAAAATAAAAACCCT
HH199	bavariensis	CCTGGTATCGCCTCTATTATTTAGATAATAGATAGCTAGCATCTTGCTAGCTGGATTACTCCATTCGGTAATCTTGGGATCAATAAATGTTTGCTTCTCCCCCAAGCTTTTCGCAGCTTACCACGACCTTCTTCGCCTTAAAGCTCCTAGGCATTCACCATAGACTCTTATTACTTTGACCATATTTTTATCTTCCATCTCTATTTTGCCAATTTGTTTATGCAACATAGAATAATATATATCTTTGTTTAATCCATGTCAATATATATTTTATTTTTTATATTATTTGAATAAAACATTCAAAAAAATGAACATCTAAAAACATAAAAAATAAAATCAATGTTTAAAATATAAAATAAAAACCCT
HH196	bavariensis	CCTGGTATCGCCTCTATTATTTAGATAATAGATAGCTAGCATCTTGCTAGCTGGATTACTCCATTCGGTAATCTTGGGATCAATAAATGTTTGCTTCTCCCCCAAGCTTTTCGCAGCTTACCACGACCTTCTTCGCCTTAAAGCTCCTAGGCATTCACCATAGACTCTTATTACTTTGACCATATTTTTATCTTCCATCTCTATTTTGCCAATTTGTTTATGCAACATAGAATAATATATATCTTTGTTTAATCCATGTCAATATATATTTTATTTTTTATATTATTTGAATAAAACATTCAAAAAAATGAACATCTAAAAACATAAAAAATAAAATCAATGTTTAAAATATAAAATAAAAACCCT
HH19	bavariensis	CCTGGTATCGCCTCTATTATTTAGATAATAGATAGCTAGCATCTTGCTAGCTGGATTACTCCATTCGGTAATCTTGGGATCAATAAATGTTTGCTTCTCCCCCAAGCTTTTCGCAGCTTACCACGACCTTCTTCGCCTTAAAGCTCCTAGGCATTCACCATAGACTCTTATTACTTTGACCATATTTTTATCTTCCATCTCTATTTTGCCAATTTGTTTATGCAACATAGAATAATATATATCTTTGTTTAATCCATGTCAATATATATTTTATTTTTTATATTATTTGAATAAAACATTCAAAAAAATGAACATCTAAAAACATAAAAAATAA
HH799	garinii	CCTGGTATCGCCTCTATTATTTAATAATAGATAGCTAGCATCTTGCTAGCTGGATTACTCCATTCGGTAATCTTGGGATCAATAAATGTTTGCTTCTCCCCCAAGCTTTTCGCAGCTTACCACGACCTTCTTCGCCTTAAAGCTCCTAGGCATTCACCATAGACTCTTATTACTTTGACCATATTTTTATCTTCCATCTCTATTTTGCCAATTTGTTTATACAACATAGAATAATATATATCTTTGTTTAATCCATGTCAATATATATTTTATTTTTTATATTATTTGAATAAAACATTCAAAAACATAAACATCTAAAAACATAAAAAATAAAATCAATGTTTAAAGTATAAAATAAAAACCCTG
HH188	valaisiana	GTACTTAGATGGTTCACTTCCCCTGGTATCGCCTCTATTATTTAGATAATAGATAACTAGCATCTTGCTAGTTGGATTACTCCATTCGGTAATCTTGGGATCAATAAATGTTTGCTTCTCCCCCAAGCTTTTCGCAGCTTACCACGACCTTCTTCGCCTTAAAGCTCCTAGGCATTCACCATAGACTCTTATTACTTTGACCATATTTTTATCTTCCATCTCTATTTTGCCAATTTGTTTATGCAACATAAAATAATATATATCTTTTGTTCAATCCATGTCAATATCTATTTTATTTTTTACATTATTTGAATAAAACATTCAAAAACATGAACATTAAAAAAATATAAAAAATAAATTTAAGGTTTAAAGTACAAAATAAAAACCCT
HH951	afzelii	GTACTTAGATGGTTCACTTCCCCTGGTATCGCCTCTATTATTTAGATAATAGATAGCTAGCATCTTGCTAGCTGGATTACTCCATTCGGTAATCTTGGGATCAATAAATGTTTGCTTTTCCCCCAAGCTTTTCGCAGCTTACCACGACCTTCTTCGCCTTAAAGCTCCTAGGCATTCACCATAGACTCTTATTACTTTGACCATATTTTTATCTTCCATCTCTATTTTGCCAATTTGTTTATACAACATAGAATAATATATATCTTTGTTTAATCCATGTCAATATATATATTATTTTTTATATTATTTGAATAAAACATTCAAATAATATAAACATTTAAAAAATAAATTCAAGATTTAAAGTATAAAATAAAAACCCT
HH591	afzelii	GTACTTAGATGGTTCACTTCCCCTGGTATCGCCTCTATTATTTAGATAATAGATAGCTAGCATCTTGCTAGCTGGATTACTCCATTCGGTAATCTTGGGATCAATAAATGTTTGCTTTTCCCCCAAGCTTTTCGCAGCTTACCACGACCTTCTTCGCCTTAAAGCTCCTAGGCATTCACCATAGACTCTTATTACTTTGACCATATTTTTATCTTCCATCTCTATTTTGCCAATTTGTTTATACAACATAGAATAATATATATCTTTGTTTAATCCATGTCAATATATATATTATTTTTTATATTATTTGAATAAAACATTCAAATAATATAAACATTTAAAAAATAAATTCAAGATTTAAAGTATAAAATAAAAACCCT
HH654	afzelii	GTACTTAGATGGTTCACTTCCCCTGGTATCGCCTCTATTATTTAGATAATAGATAGCTAGCATCTTGCTAGCTGGATTACTCCATTCGGTAATCTTGGGATCAATAAATGTTTGCTTTTCCCCCAAGCTTTTCGCAGCTTACCACGACCTTCTTCGCCTTAAAGCTCCTAGGCATTCACCATAGACTCTTATTACTTTGACCATATTTTTATCTTCCATCTCTATTTTGCCAATTTGTTTATACAACATAGAATAATATATATCTTTGTTTAATCCATGTCAATATATATATTATTTTTTATATTATTTGAATAAAACATTCAAATAATATAAACATTTAAAAAATAAATTCAAGATTTAAAGTATAAAATAAAAACCCT
HH1017	afzelii	GTACTTAGATGGTTCACTTCCCCTGGTATCGCCTCTATTATTTAGATAATAGATAGCTAGCATCTTGCTAGCTGGATTACTCCATTCGGTAATCTTGGGATCAATAAATGTTTGCTTTTCCCCCAAGCTTTTCGCAGCTTACCACGACCTTCTTCGCCTTAAAGCTCCTAGGCATTCACCATAGACTCTTATTACTTTGACCATATTTTTATCTTCCATCTCTATTTTGCCAATTTGTTTATACAACATAGAATAATATATATCTTTGTTTAATCCATGTCAATATATATATTATTTTTTATATTATTTGAATAAAACATTCAAATAATATAAACATTTAAAAAATAAATTCAAGATTTAAAGTATAAAATAAAAACCCT
HH616	afzelii	TAGATGGTTCACTTCCCCTGGTATCGCCTCTATTATTTAGATAATAGATAGCTAGCATCTTGCTAGCTGGATTACTCCATTCGGTAATCTTGGGATCAATAAATGTTTGCTTTTCCCCCAAGCTTTTCGCAGCTTACCACGACCTTCTTCGCCTTAAAGCTCCTAGGCATTCACCATAGACTCTTATTACTTTGACCATATTTTTATCTTCCATCTCTATTTTGCCAATTTGTTTATACAACATAGAATAATATATATCTTTGTTTAATCCATGTCAATATATATATTATTTTTTATATTATTTGAATAAAACATTCAAATAATATAAACATTTAAAAAATAAATTCAAGATTTAAAGTATAAAATAAAAACCCT
HH1019	afzelii	TAGATGGTTCACTTCCCCTGGTATCGCCTCTATTATTTAGATAATAGATAGCTAGCATCTTGCTAGCTGGATTACTCCATTCGGTAATCTTGGGATCAATAAATGTTTGCTTTTCCCCCAAGCTTTTCGCAGCTTACCACGACCTTCTTCGCCTTAAAGCTCCTAGGCATTCACCATAGACTCTTATTACTTTGACCATATTTTTATCTTCCATCTCTATTTTGCCAATTTGTTTATACAACATAGAATAATATATATCTTTGTTTAATCCATGTCAATATATATATTATTTTTTATATTATTTGAATAAAACATTCAAATAATATAAACATTTAAAAAATAAATTCAAGATTTAAAGTATAAAATAAAAACCCT
HH46	afzelii	CCCAAGCTTTTCGCAGCTTACCACGACCTTCTTCGCCTTAAAGCTCCTAGGCATTCACCATAGACTCTTATTACTTTGACCATATTTTTATCTTCCATCTCTATTTTGCCAATTTGTTTATACAACATAGAATAATATATATCTTTGTTTAATCCATGTCAATATATATATTATTTTTTATATTATTTGAATAAATTTATTCAAATAATATAAACATTTAAAAAATAAATTCAAGATTTAAAGTATAAAATAAAAACCCTGGCAAT
HH962	afzelii	TAGATGGTTCACTTCCCCTGGTATCGCCTCTATTATTTAGATAATAGATAGCTAGCATCTTGCTAGCTGGATTACTCCATTCGGTAATCTTGGGATCAATAAATGTTTGCTTTTCCCCCAAGCTTTTCGCAGCTTACCACGACCTTCTTCGCCTTAAAGCTCCTAGGCATTCACCATAGACTCTTATTACTTTGACCATATTTTTATCTTCCATCTCTATTTTGCCAATTTGTTTATACAACATAGAATAATATATATCTTTGTTTAATCCATGTCAATATATATATTATTTTTTATATTATTTGAATGTTTTATTCAAATAATATAAACATTTAAAAAATAAATTCAAGATTTAAAGTATAAAATAAAAACCCT
HH775	afzelii	CCTGGTATCGCCTCTATTATTTAGATAATAGATAGCTAGCATCTTGCTAGCTGGATTACTCCATTCGGTAATCTTGGGATCAATAAATGTTTGCTTTTCCCCCAAGCTTTTCGCAGCTTACCACGACCTTCTTCGCCTTAAAGCTCCTAGGCATTCACCATAGACTCTTATTACTTTGACCATATTTTTATCTTCCATCTCTATTTTGCCAATTTGTTTATACAACATAGAATAATATATATCTTTGTTTAATCCATGTCAATATATATATTATTTTTTATATTATTTGAATGTTTTATTCAAATAATATAAACATTTAAAAAATAAATTCAAGATTTAAAGTATAAAA
HH51	afzelii	GTACTTAGATGGTTCACTTCCCCTGGTATCGCCTCTATTATTTAGATAATAGATAGCTAGCATCTTGCTAGCTGGATTACTCCATTCGGTAATCTTGGGATCAATAAATGTTTGCTTTTCCCCCAAGCTTTTCGCAGCTTACCACGACCTTCTTCGCCTTAAAGCTCCTAGGCATTCACCATAGACTCTTATTACTTTGACCATATTTTTATCTTCCATCTCTATTTTGCCAATTTGTTTATACAACATAGAATAATATATATCTTTGTTTAATCCATGTCAATATATATATTATTTTTTATATTATTTGAATGTTTTATTCAAATAATATAAACATTTAAAAAATAAATTCAAGATTTAAAGTATAAAATAAAAACCCT
HH784	afzelii	CCTGGTATCGCCTCTATTATTTAGATAATAGATAGCTAGCATCTTGCTAGCTGGATTACTCCATTCGGTAATCTTGGGATCAATAAATGTTTGCTTTTCCCCCAAGCTTTTCGCAGCTTACCACGACCTTCTTCGCCTTAAAGCTCCTAGGCATTCACCATAGACTCTTATTACTTTGACCATATTTTTATCTTCCATCTCTATTTTGCCAATTTGTTTATACAACATAGAATAATATATATCTTTGTTTAATCCATGTCAATATATATATTATTTTTTATATTATTTGAATGTTTTATTCAAATAATATAAACATTTAAAAAATAAATTCAAGATTTAAAGTATAAAATAAAAACCCT
HH574	afzelii	GTACTTAGATGGTTCACTTCCCCTGGTATCGCCTCTATTATTTAGATAATAGATAGCTAGCATCTTGCTAGCTGGATTACTCCATTCGGTAATCTTGGGATCAATAAATGTTTGCTTTTCCCCCAAGCTTTTCGCAGCTTACCACGACCTTCTTCGCCTTAAAGCTCCTAGGCATTCACCATAGACTCTTATTACTTTGACCATATTTTTATCTTCCATCTCTATTTTGCCAATTTGTTTATACAACATAGAATAATATATATCTTTGTTTAATCCATGTCAATATATATATTATTTTTTATATTATTTGAATGTTTTATTCAAATAATATAAACATTTAAAAAATAAATTCAAGATTTAAAGTATAAAATAAAAACCCT
HH57	afzelii	GTACTTAGATGGTTCACTTCCCCTGGTATCGCCTCTATTATTTAGATAATAGATAGCTAGCATCTTGCTAGCTGGATTACTCCATTCGGTAATCTTGGGATCAATAAATGTTTGCTTTTCCCCCAAGCTTTTCGCAGCTTACCACGACCTTCTTCGCCTTAAAGCTCCTAGGCATTCACCATAGACTCTTATTACTTTGACCATATTTTTATCTTCCATCTCTATTTTGCCAATTTGTTTATACAACATAGAATAATATATATCTTTGTTTAATCCATGTCAATATATATATTATTTTTTATATTATTTGAATGTTTTATTCAAATAATATAAACATTTAAAAAATAAATTCAAGATTTAAAGTATAAAATAAAAACCCT
HH817	afzelii	GTACTTAGATGGTTCACTTCCCCTGGTATCGCCTCTATTATTTAGATAATAGATAGCTAGCATCTTGCTAGCTGGATTACTCCATTCGGTAATCTTGGGATCAATAAATGTTTGCTTTTCCCCCAAGCTTTTCGCAGCTTACCACGACCTTCTTCGCCTTAAAGCTCCTAGGCATTCACCATAGACTCTTATTACTTTGACCATATTTTTATCTTCCATCTCTATTTTGCCAATTTGTTTATACAACATAGAATAATATATATCTTTGTTTAATCCATGTCAATATATATATTATTTTTTATATTATTTGAATGTTTTATTCAAATAATATAAACATTTAAAAAATAAATTCAAGATTTAAAGTATAAAATAAAAACCCT
HH595	afzelii	GTACTTAGATGGTTCACTTCCCCTGGTATCGCCTCTATTATTTAGATAATAGATAGCTAGCATCTTGCTAGCTGGATTACTCCATTCGGTAATCTTGGGATCAATAAATGTTTGCTTTTCCCCCAAGCTTTTCGCAGCTTACCACGACCTTCTTCGCCTTAAAGCTCCTAGGCATTCACCATAGACTCTTATTACTTTGACCATATTTTTATCTTCCATCTCTATTTTGCCAATTTGTTTATACAACATAGAATAATATATATCTTTGTTTAATCCATGTCAATATATATATTATTTTTTATATTATTTGAATGTTTTATTCAAATAATATAAACATTTAAAAAATAAATTCAAGATTTAAAGTATAAAATAAAAACCCT
HH592	afzelii	TAGATGGTTCACTTCCCCTGGTATCGCCTCTATTATTTAGATAATAGATAGCTAGCATCTTGCTAGCTGGATTACTCCATTCGGTAATCTTGGGATCAATAAATGTTTGCTTTTCCCCCAAGCTTTTCGCAGCTTACCACGACCTTCTTCGCCTTAAAGCTCCTAGGCATTCACCATAGACTCTTATTACTTTGACCATATTTTTATCTTCCATCTCTATTTTGCCAATTTGTTTATACAACATAGAATAATATATATCTTTGTTTAATCCATGTCAATATATATATTATTTTTTATATTATTTGAATGTTTTATTCAAATAATATAAACATTTAAAAAATAAATTCAAGATTTAAAGTATAAAATAAAAACCCT
HH1027	afzelii	GTACTTAGATGGTTCACTTCCCCTGGTATCGCCTCTATTATTTAGATAATAGATAGCTAGCATCTTGCTAGCTGGATTACTCCATTCGGTAATCTTGGGATCAATAAATGTTTGCTTTTCCCCCAAGCTTTTCGCAGCTTACCACGACCTTCTTCGCCTTAAAGCTCCTAGGCATTCACCATAGACTCTTATTACTTTGACCATATTTTTATCTTCCATCTCTATTTTGCCAATTTGTTTATACAACATAGAATAATATATATCTTTGTTTAATCCATGTCAATATATATATTATTTTTTATATTATTTGAATGTTTTATTCAAATAATATAAACATTTAAAAAATAAATTCAAGATTTAAAGTATAAAATAAAAACCCT
HH201	afzelii	TGGGATCAATAAATGTTTGCTTTTCCCCCAAGCTTTTCGCAGCTTACCACGACCTTCTTCGCCTTAAAGCTCCTAGGCATTCACCATAGACTCTTATTACTTTGACCATATTTTTATCTTCCATCTCTATTTTGCCAATTTGTTTATACAACATAGAATAATATATATCTTTGTTTAATCCATGTCAATATATATATTATTTTTTATATTATTTGAATGTTTTATTCAAATAATATAAACATTTAAAAAATAAATTCAAGATTTAAAGTATAAAATAAAAACCCT
HH854	afzelii	GTACTTAGATGGTTCACTTCCCCTGGTATCGCCTCTATTATTTAGATAATAGATAGCTAGCATCTTGCTAGCTGGATTACTCCATTCGGTAATCTTGGGATCAATAAATGTTTGCTTTTCCCCCAAGCTTTTCGCAGCTTACCACGACCTTCTTCGCCTTAAAGCTCCTAGGCATTCACCATAGACTCTTATTACTTTGACCATATTTTTATCTTCCATCTCTATTTTGCCAATTTGTTTATACAACATAGAATAATATATATCTTTGTTTAATCCATGTCAATATATATATTATTTTTTATATTATTTGAATGTTTTATTCAAATAATATAAACATTTAAAAAATAAATTCAAGATTTAAAGTATAAAATAAAAACCCT
HH847	afzelii	GTACTTAGATGGTTCACTTCCCCTGGTATCGCCTCTATTATTTAGATAATAGATAGCTAGCATCTTGCTAGCTGGATTACTCCATTCGGTAATCTTGGGATCAATAAATGTTTGCTTTTCCCCCAAGCTTTTCGCAGCTTACCACGACCTTCTTCGCCTTAAAGCTCCTAGGCATTCACCATAGACTCTTATTACTTTGACCATATTTTTATCTTCCATCTCTATTTTGCCAATTTGTTTATACAACATAGAATAATATATATCTTTGTTTAATCCATGTCAATATATATATTATTTTTTATATTATTTGAATGTTTTATTCAAATAATATAAACATTTAAAAAATAAATTCAAGATTTAAAGTATAAAATAAAAACCCT
HH844	afzelii	AGATGGTTCACTTCCCCTGGTATCGCCTCTATTATTTAGATAATAGATAGCTAGCATCTTGCTAGCTGGATTACTCCATTCGGTAATCTTGGGATCAATAAATGTTTGCTTTTCCCCCAAGCTTTTCGCAGCTTACCACGACCTTCTTCGCCTTAAAGCTCCTAGGCATTCACCATAGACTCTTATTACTTTGACCATATTTTTATCTTCCATCTCTATTTTGCCAATTTGTTTATACAACATAGAATAATATATATCTTTGTTTAATCCATGTCAATATATATATTATTTTTTATATTATTTGAATGTTTTATTCAAATAATATAAACATTTAAAAAATAAATTCAAGATTTAAAGTATAAAATAAAAACCCT
HH839	afzelii	GTACTTAGATGGTTCACTTCCCCTGGTATCGCCTCTATTATTTAGATAATAGATAGCTAGCATCTTGCTAGCTGGATTACTCCATTCGGTAATCTTGGGATCAATAAATGTTTGCTTTTCCCCCAAGCTTTTCGCAGCTTACCACGACCTTCTTCGCCTTAAAGCTCCTAGGCATTCACCATAGACTCTTATTACTTTGACCATATTTTTATCTTCCATCTCTATTTTGCCAATTTGTTTATACAACATAGAATAATATATATCTTTGTTTAATCCATGTCAATATATATATTATTTTTTATATTATTTGAATGTTTTATTCAAATAATATAAACATTTAAAAAATAAATTCAAGATTTAAAGTATAAAATAAAAACCCT
HH834	afzelii	AGATGGTTCACTTCCCCTGGTATCGCCTCTATTATTTAGATAATAGATAGCTAGCATCTTGCTAGCTGGATTACTCCATTCGGTAATCTTGGGATCAATAAATGTTTGCTTTTCCCCCAAGCTTTTCGCAGCTTACCACGACCTTCTTCGCCTTAAAGCTCCTAGGCATTCACCATAGACTCTTATTACTTTGACCATATTTTTATCTTCCATCTCTATTTTGCCAATTTGTTTATACAACATAGAATAATATATATCTTTGTTTAATCCATGTCAATATATATATTATTTTTTATATTATTTGAATGTTTTATTCAAATAATATAAACATTTAAAAAATAAATTCAAGATTTAAAGTATAAAATAAAAACCCT
HH821	afzelii	TAGATGGTTCACTTCCCCTGGTATCGCCTCTATTATTTAGATAATAGATAGCTAGCATCTTGCTAGCTGGATTACTCCATTCGGTAATCTTGGGATCAATAAATGTTTGCTTTTCCCCCAAGCTTTTCGCAGCTTACCACGACCTTCTTCGCCTTAAAGCTCCTAGGCATTCACCATAGACTCTTATTACTTTGACCATATTTTTATCTTCCATCTCTATTTTGCCAATTTGTTTATACAACATAGAATAATATATATCTTTGTTTAATCCATGTCAATATATATATTATTTTTTATATTATTTGAATGTTTTATTCAAATAATATAAACATTTAAAAAATAAATTCAAGATTTAAAGTATAAAATAAAAACCCT
HH450	afzelii	GTACTTAGATGGTTCACTTCCCCTGGTATCGCCTCTATTATTTAGATAATAGATAGCTAGCATCTTGCTAGCTGGATTACTCCATTCGGTAATCTTGGGATCAATAAATGTTTGCTTTTCCCCCAAGCTTTTCGCAGCTTACCACGACCTTCTTCGCCTTAAAGCTCCTAGGCATTCACCATAGACTCTTATTACTTTGACCATATTTTTATCTTCCATCTCTATTTTGCCAATTTGTTTATACAACATAGAATAATATATATCTTTGTTTAATCCATGTCAATATATATATTATTTTTTATATTATTTGAATGTTTTATTCAAATAATATAAACATTTAAAAAATAAATTCAAGATTTAAAGTATAAAA
HH60	afzelii	GTACTTAGATGGTTCACTTCCCCTGGTATCGCCTCTATTATTTAGATAATAGATAGCTAGCATCTTGCTAGCTGGATTACTCCATTCGGTAATCTTGGGATCAATAAATGTTTGCTTTTCCCCCAAGCTTTTCGCAGCTTACCACGACCTTCTTCGCCTTAAAGCTCCTAGGCATTCACCATAGACTCTTATTACTTTGACCATATTTTTATCTTCCATCTCTATTTTGCCAATTTGTTTATACAACATAGAATAATATATATCTTTGTTTAATCCATGTCAATATATATATTATTTTTTATATTATTTGAATGTTTTATTCAAATAATATAAACATTTAAAAAATAAATTCAAGATTTAAAGTATAAAATAAAAACCCT
HH428	afzelii	GTACTTAGATGGTTCACTTCCCCTGGTATCGCCTCTATTATTTAGATAATAGATAGCTAGCATCTTGCTAGCTGGATTACTCCATTCGGTAATCTTGGGATCAATAAATGTTTGCTTTTCCCCCAAGCTTTTCGCAGCTTACCACGACCTTCTTCGCCTTAAAGCTCCTAGGCATTCACCATAGACTCTTATTACTTTGACCATATTTTTATCTTCCATCTCTATTTTGCCAATTTGTTTATACAACATAGAATAATATATATCTTTGTTTAATCCATGTCAATATATATATTATTTTTTATATTATTTGAATGTTTTATTCAAATAATATAAACATTTAAAAAATAAATTCAAGATTTAAAGTATAAAATAAAAACCCT
HH426	afzelii	GTACTTAGATGGTTCACTTCCCCTGGTATCGCCTCTATTATTTAGATAATAGATAGCTAGCATCTTGCTAGCTGGATTACTCCATTCGGTAATCTTGGGATCAATAAATGTTTGCTTTTCCCCCAAGCTTTTCGCAGCTTACCACGACCTTCTTCGCCTTAAAGCTCCTAGGCATTCACCATAGACTCTTATTACTTTGACCATATTTTTATCTTCCATCTCTATTTTGCCAATTTGTTTATACAACATAGAATAATATATATCTTTGTTTAATCCATGTCAATATATATATTATTTTTTATATTATTTGAATGTTTTATTCAAATAATATAAACATTTAAAAAATAAATTCAAGATTTAAAGTATAAAA
HH452	afzelii	TGGTTCACTTCCCCTGGTATCGCCTCTATTATTTAGATAATAGATAGCTAGCATCTTGCTAGCTGGATTACTCCATTCGGTAATCTTGGGATCAATAAATGTTTGCTTTTCCCCCAAGCTTTTCGCAGCTTACCACGACCTTCTTCGCCTTAAAGCTCCTAGGCATTCACCATAGACTCTTATTACTTTGACCATATTTTTATCTTCCATCTCTATTTTGCCAATTTGTTTATACAACATAGAATAATATATATCTTTGTTTAATCCATGTCAATATATATATTATTTTTTATATTATTTGAATGTTTTATTCAAATAATATAAACATTAAAAAATAAA
HH742	afzelii	CCTGGTATCGCCTCTATTATTTAGATAATAGATAGCTAGCATCTTGCTAGCTGGATTACTCCATTCGGTAATCTTGGGATCAATAAATGTTTGCTTTTCCCCCAAGCTTTTCGCAGCTTACCACGACCTTCTTCGCCTTAAAGCTCCTAGGCATTCACCATAGACTCTTATTACTTTGACCATATTTTTATCTTCCATCTCTATTTTGCCAATTTGTTTATACAACATAGAATAATATATATCTTTGTTTAATCCATGTCAATATATATATTATTTTTTATATTATTTGAATGTTTTATTCAAATAATATAAACATTTAAAAAATAAATTCAAGATTTAAAGTATAAA
HH610	afzelii	GTACTTAGATGGTTCACTTCCCCTGGTATCGCCTCTATTATTTAGATAATAGATAGCTAGCATCTTGCTAGCTGGATTACTCCATTCGGTAATCTTGGGATCAATAAATGTTTGCTTTTCCCCCAAGCTTTTCGCAGCTTACCACGACCTTCTTCGCCTTAAAGCTCCTAGGCATTCACCATAGACTCTTATTACTTTGACCATATTTTTATCTTCCATCTCTATTTTGCCAATTTGTTTATACAACATAGAATAATATATATCTTTGTTTAATCCATGTCAATATATATATTATTTTTTATATTATTTGAATGTTTTATTCAAATAATATAAACATTTAAAAAATAAATTCAAGATTTAAAGTATAAAATAAAAACCCT
HH608	afzelii	GTACTTAGATGGTTCACTTCCCCTGGTATCGCCTCTATTATTTAGATAATAGATAGCTAGCATCTTGCTAGCTGGATTACTCCATTCGGTAATCTTGGGATCAATAAATGTTTGCTTTTCCCCCAAGCTTTTCGCAGCTTACCACGACCTTCTTCGCCTTAAAGCTCCTAGGCATTCACCATAGACTCTTATTACTTTGACCATATTTTTATCTTCCATCTCTATTTTGCCAATTTGTTTATACAACATAGAATAATATATATCTTTGTTTAATCCATGTCAATATATATATTATTTTTTATATTATTTGAATGTTTTATTCAAATAATATAAACATTTAAAAAATAAATTCAAGATTTAAAGTATAAAATAAAAACCCT
HH425	afzelii	TAGATGGTTCACTTCCCCTGGTATCGCCTCTATTATTTAGATAATAGATAGCTAGCATCTTGCTAGCTGGATTACTCCATTCGGTAATCTTGGGATCAATAAATGTTTGCTTTTCCCCCAAGCTTTTCGCAGCTTACCACGACCTTCTTCGCCTTAAAGCTCCTAGGCATTCACCATAGACTCTTATTACTTTGACCATATTTTTATCTTCCATCTCTATTTTGCCAATTTGTTTATACAACATAGAATAATATATATCTTTGTTTAATCCATGTCAATATATATATTATTTTTTATATTATTTGAATGTTTTATTCAAATAATATAAACATTTAAAAAATAAATTCAAGATTTAAAGTATAAAATAAAAACCCT
HH641	afzelii	GGTACTTAGATGGTTCACTTCCCCTGGTATCGCCTCTATTATTTAGATAATAGATAGCTAGCATCTTGCTAGCTGGATTACTCCATTCGGTAATCTTGGGATCAATAAATGTTTGCTTTTCCCCCAAGCTTTTCGCAGCTTACCACGACCTTCTTCGCCTTAAAGCTCCTAGGCATTCACCATAGACTCTTATTACTTTGACCATATTTTTATCTTCCATCTCTATTTTGCCAATTTGTTTATACAACATAGAATAATATATATCTTTGTTTAATCCATGTCAATATATATATTATTTTTTATATTATTTGAATGTTTTATTCAAATAATATAAACATTTAAAAAATAAATTCAAGATTTAAAGTATAAAATAAAAACCC
HH455	afzelii	TAGATGGTTCACTTCCCCTGGTATCGCCTCTATTATTTAGATAATAGATAGCTAGCATCTTGCTAGCTGGATTACTCCATTCGGTAATCTTGGGATCAATAAATGTTTGCTTTTCCCCCAAGCTTTTCGCAGCTTACCACGACCTTCTTCGCCTTAAAGCTCCTAGGCATTCACCATAGACTCTTATTACTTTGACCATATTTTTATCTTCCATCTCTATTTTGCCAATTTGTTTATACAACATAGAATAATATATATCTTTGTTTAATCCATGTCAATATATATATTATTTTTTATATTATTTGAATGTTTTATTCAAATAATATAAACATTTAAAAAATAAATTCAAGATTTAAAGTATAAAATAAAAACCCT
HH605	afzelii	TTATTTAGATAATAGATAGCTAGCATCTTGCTAGCTGGATTACTCCATTCGGTAATCTTGGGATCAATAAATGTTTGCTTTTCCCCCAAGCTTTTCGCAGCTTACCACGACCTTCTTCGCCTTAAAGCTCCTAGGCATTCACCATAGACTCTTATTACTTTGACCATATTTTTATCTTCCATCTCTATTTTGCCAATTTGTTTATACAACATAGAATAATATATATCTTTGTTTAATCCATGTCAATATATATATTATTTTTTATATTATTTGAATGTTTTATTCAAATAATATAAACATTTAAAAAATAAATTCAAGATTTAAAGTATAAAATAAAAACCCT
HH638	afzelii	CCTGGTATCGCCTCTATTATTTAGATAATAGATAGCTAGCATCTTGCTAGCTGGATTACTCCATTCGGTAATCTTGGGATCAATAAATGTTTGCTTTTCCCCCAAGCTTTTCGCAGCTTACCACGACCTTCTTCGCCTTAAAGCTCCTAGGCATTCACCATAGACTCTTATTACTTTGACCATATTTTTATCTTCCATCTCTATTTTGCCAATTTGTTTATACAACATAGAATAATATATATCTTTGTTTAATCCATGTCAATATATATATTATTTTTTATATTATTTGAATGTTTTATTCAAATAATATAAACATTTAAAAAATAAATTCAAGATTTAAAGTATAAAATAAAAACCCT
HH693	afzelii	CCTGGTATCGCCTCTATTATTTAGATAATAGATAGCTAGCATCTTGCTAGCTGGATTACTCCATTCGGTAATCTTGGGATCAATAAATGTTTGCTTTTCCCCCAAGCTTTTCGCAGCTTACCACGACCTTCTTCGCCTTAAAGCTCCTAGGCATTCACCATAGACTCTTATTACTTTGACCATATTTTTATCTTCCATCTCTATTTTGCCAATTTGTTTATACAACATAGAATAATATATATCTTTGTTTAATCCATGTCAATATATATATTATTTTTTATATTATTTGAATGTTTTATTCAAATAATATAAACATTTAAAAAATAAATTCAAGATTTAAAGTATAAAATAAAAACCCT
HH684	afzelii	CCTGGTATCGCCTCTATTATTTAGATAATAGATAGCTAGCATCTTGCTAGCTGGATTACTCCATTCGGTAATCTTGGGATCAATAAATGTTTGCTTTTCCCCCAAGCTTTTCGCAGCTTACCACGACCTTCTTCGCCTTAAAGCTCCTAGGCATTCACCATAGACTCTTATTACTTTGACCATATTTTTATCTTCCATCTCTATTTTGCCAATTTGTTTATACAACATAGAATAATATATATCTTTGTTTAATCCATGTCAATATATATATTATTTTTTATATTATTTGAATGTTTTATTCAAATAATATAAACATTTAAAAAATAAATTCAAGATTTAAAGTATAAAATAAAAACCCT
HH11	afzelii	TGGTTCACTTCCCCTGGTATCGCCTCTATTATTTAGATAATAGATAGCTAGCATCTTGCTAGCTGGATTACTCCATTCGGTAATCTTGGGATCAATAAATGTTTGCTTTTCCCCCAAGCTTTTCGCAGCTTACCACGACCTTCTTCGCCTTAAAGCTCCTAGGCATTCACCATAGACTCTTATTACTTTGACCATATTTTTATCTTCCATCTCTATTTTGCCAATTTGTTTATACAACATAGAATAATATATATCTTTGTTTAATCCATGTCAATATATATATTATTTTTTATATTATTTGAATGTTTTATTCAAATAATATAAACATT
HH62	afzelii	GTACTTAGATGGTTCACTTCCCCTGGTATCGCCTCTATTATTTAGATAATAGATAGCTAGCATCTTGCTAGCTGGATTACTCCATTCGGTAATCTTGGGATCAATAAATGTTTGCTTTTCCCCCAAGCTTTTCGCAGCTTACCACGACCTTCTTCGCCTTAAAGCTCCTAGGCATTCACCATAGACTCTTATTACTTTGACCATATTTTTATCTTCCATCTCTATTTTGCCAATTTGTTTATACAACATAGAATAATATATATCTTTGTTTAATCCATGTCAATATATATATTATTTTTTATATTATTTGAATGTTTTATTCAAATAATATAAACATTTAAAAAATAAATTCAAGATTTAAAGTATAAAATAAAAACCCT
HH462	afzelii	GTACTTAGATGGTTCACTTCCCCTGGTATCGCCTCTATTATTTAGATAATAGATAGCTAGCATCTTGCTAGCTGGATTACTCCATTCGGTAATCTTGGGATCAATAAATGTTTGCTTTTCCCCCAAGCTTTTCGCAGCTTACCACGACCTTCTTCGCCTTAAAGCTCCTAGGCATTCACCATAGACTCTTATTACTTTGACCATATTTTTATCTTCCATCTCTATTTTGCCAATTTGTTTATACAACATAGAATAATATATATCTTTGTTTAATCCATGTCAATATATATATTATTTTTTATATTATTTGAATGTTTTATTCAAATAATATAAACATTTAAAAAATAAATTCAAGATTTAAAGTATAAAA
HH461	afzelii	GTACTTAGATGGTTCACTTCCCCTGGTATCGCCTCTATTATTTAGATAATAGATAGCTAGCATCTTGCTAGCTGGATTACTCCATTCGGTAATCTTGGGATCAATAAATGTTTGCTTTTCCCCCAAGCTTTTCGCAGCTTACCACGACCTTCTTCGCCTTAAAGCTCCTAGGCATTCACCATAGACTCTTATTACTTTGACCATATTTTTATCTTCCATCTCTATTTTGCCAATTTGTTTATACAACATAGAATAATATATATCTTTGTTTAATCCATGTCAATATATATATTATTTTTTATATTATTTGAATGTTTTATTCAAATAATATAAACATTTAAAAAATAAATTCAAGATTTAAAGTATAAAA
HH459	afzelii	TAGATGGTTCACTTCCCCTGGTATCGCCTCTATTATTTAGATAATAGATAGCTAGCATCTTGCTAGCTGGATTACTCCATTCGGTAATCTTGGGATCAATAAATGTTTGCTTTTCCCCCAAGCTTTTCGCAGCTTACCACGACCTTCTTCGCCTTAAAGCTCCTAGGCATTCACCATAGACTCTTATTACTTTGACCATATTTTTATCTTCCATCTCTATTTTGCCAATTTGTTTATACAACATAGAATAATATATATCTTTGTTTAATCCATGTCAATATATATATTATTTTTTATATTATTTGAATGTTTTATTCAAATAATATAAACATTTAAAAAATAAATTCAAGATTTAAAGTATAAAATAAAAACCCT
HH456	afzelii	TAGATGGTTCACTTCCCCTGGTATCGCCTCTATTATTTAGATAATAGATAGCTAGCATCTTGCTAGCTGGATTACTCCATTCGGTAATCTTGGGATCAATAAATGTTTGCTTTTCCCCCAAGCTTTTCGCAGCTTACCACGACCTTCTTCGCCTTAAAGCTCCTAGGCATTCACCATAGACTCTTATTACTTTGACCATATTTTTATCTTCCATCTCTATTTTGCCAATTTGTTTATACAACATAGAATAATATATATCTTTGTTTAATCCATGTCAATATATATATTATTTTTTATATTATTTGAATGTTTTATTCAAATAATATAAACATTTAAAAAATAAATTCAAGATTTAAAGTATAAAATAAAAACCCT
HH470	afzelii	TAGATGGTTCACTTCCCCTGGTATCGCCTCTATTATTTAGATAATAGATAGCTAGCATCTTGCTAGCTGGATTACTCCATTCGGTAATCTTGGGATCAATAAATGTTTGCTTTTCCCCCAAGCTTTTCGCAGCTTACCACGACCTTCTTCGCCTTAAAGCTCCTAGGCATTCACCATAGACTCTTATTACTTTGACCATATTTTTATCTTCCATCTCTATTTTGCCAATTTGTTTATACAACATAGAATAATATATATCTTTGTTTAATCCATGTCAATATATATATTATTTTTTATATTATTTGAATGTTTTATTCAAATAATATAAACATTTAAAAAATAAATTCAAGATTTAAAGTATAAAATAAAAACCCT
HH841	afzelii	CCTGGTATCGCCTCTATTATTTAGATAATAGATAGCTAGCATCTTGCTAGCTGGATTACTCCATTCGGTAATCTTGGGATCAATAAATGTTTGCTTTTCCCCCAAGCTTTTCGCAGCTTACCACGACCTTCTTCGCCTTAAAGCTCCTAGGCATTCACCATAGACTCTTATTACTTTGACCATATTTTTATCTTCCATCTCTATTTTGCCAATTTGTTTATACAACATAGAATAATATATATCTTTGTTTAATCCATGTCAATATATATATTATTTTTTATATTATTTGAATGTTTTATTCAAATAATATAAACATTTAAAAAATAAATTCAAGATTTAAAGTATAAAATAAAAACCCT
HH859	afzelii	TATTATTTAGATAATAGATAGCTAGCATCTTGCTAGCTGGATTACTCCATTCGGTAATCTTGGGATCAATAAATGTTTGCTTTTCCCCCAAGCTTTTCGCAGCTTACCACGACCTTCTTCGCCTTAAAGCTCCTAGGCATTCACCATAGACTCTTATTACTTTGACCATATTTTTATCTTCCATCTCTATTTTGCCAATTTGTTTATACAACATAGAATAATATATATCTTTGTTTAATCCATGTCAATATATATATTATTTTTTATATTATTTGAATGTTTTATTCAAATAATATAAACATTTAAAAAATAAATTCAAGATTTAAAGTATAAAATAAAAACCCT
HH192	afzelii	GTACTTAGATGGTTCACTTCCCCTGGTATCGCCTCTATTATTTAGATAATAGATAGCTAGCATCTTGCTAGCTGGATTACTCCATTCGGTAATCTTGGGATCAATAAATGTTTGCTTTTCCCCCAAGCTTTTCGCAGCTTACCACGACCTTCTTCGCCTTAAAGCTCCTAGGCATTCACCATAGACTCTTATTACTTTGACCATATTTTTATCTTCCATCTCTATTTTGCCAATTTGTTTATACAACATAGAATAATATATATCTTTGTTTAATCCATGTCAATATATATATTATTTTTTATATTATTTGAATGTTTTATTCAAATAATATAAACATTTAAAAAATAAATTCAAGATTTAAAGTATAAAATAAAAACCCT
HH875	afzelii	TAGATGGTTCACTTCCCCTGGTATCGCCTCTATTATTTAGATAATAGATAGCTAGCATCTTGCTAGCTGGATTACTCCATTCGGTAATCTTGGGATCAATAAATGTTTGCTTTTCCCCCAAGCTTTTCGCAGCTTACCACGACCTTCTTCGCCTTAAAGCTCCTAGGCATTCACCATAGACTCTTATTACTTTGACCATATTTTTATCTTCCATCTCTATTTTGCCAATTTGTTTATACAACATAGAATAATATATATCTTTGTTTAATCCATGTCAATATATATATTATTTTTTATATTATTTGAATGTTTTATTCAAATAATATAAACATTTAAAAAATAAATTCAAGATTTAAAGTATAAAATAAAAACCCT
HH873	afzelii	TAGATGGTTCACTTCCCCTGGTATCGCCTCTATTATTTAGATAATAGATAGCTAGCATCTTGCTAGCTGGATTACTCCATTCGGTAATCTTGGGATCAATAAATGTTTGCTTTTCCCCCAAGCTTTTCGCAGCTTACCACGACCTTCTTCGCCTTAAAGCTCCTAGGCATTCACCATAGACTCTTATTACTTTGACCATATTTTTATCTTCCATCTCTATTTTGCCAATTTGTTTATACAACATAGAATAATATATATCTTTGTTTAATCCATGTCAATATATATATTATTTTTTATATTATTTGAATGTTTTATTCAAATAATATAAACATTTAAAAAATAAATTCAAGATTTAAAGTATAAAATAAAAACCCT
HH830	afzelii	CCCTGGTATCGCCTCTATTATTTAGATAATAGATAGCTAGCATCTTGCTAGCTGGATTACTCCATTCGGTAATCTTGGGATCAATAAATGTTTGCTTTTCCCCCAAGCTTTTCGCAGCTTACCACGACCTTCTTCGCCTTAAAGCTCCTAGGCATTCACCATAGACTCTTATTACTTTGACCATATTTTTATCTTCCATCTCTATTTTGCCAATTTGTTTATACAACATAGAATAATATATATCTTTGTTTAATCCATGTCAATATATATATTATTTTTTATATTATTTGAATGTTTTATTCAAATAATATAAACATTTAAAAAATAAATTCAAGATTTAAAGTATAAAATAAAAACCCT
HH871	afzelii	TAGATGGTTCACTTCCCCTGGTATCGCCTCTATTATTTAGATAATAGATAGCTAGCATCTTGCTAGCTGGATTACTCCATTCGGTAATCTTGGGATCAATAAATGTTTGCTTTTCCCCCAAGCTTTTCGCAGCTTACCACGACCTTCTTCGCCTTAAAGCTCCTAGGCATTCACCATAGACTCTTATTACTTTGACCATATTTTTATCTTCCATCTCTATTTTGCCAATTTGTTTATACAACATAGAATAATATATATCTTTGTTTAATCCATGTCAATATATATATTATTTTTTATATTATTTGAATGTTTTATTCAAATAATATAAACATTAAAAAATAAAT
HH398	afzelii	GTACTTAGATGGTTCACTTCCCCTGGTATCGCCTCTATTATTTAGATAATAGATAGCTAGCATCTTGCTAGCTGGATTACTCCATTCGGTAATCTTGGGATCAATAAATGTTTGCTTTTCCCCCAAGCTTTTCGCAGCTTACCACGACCTTCTTCGCCTTAAAGCTCCTAGGCATTCACCATAGACTCTTATTACTTTGACCATATTTTTATCTTCCATCTCTATTTTGCCAATTTGTTTATACAACATAGAATAATATATATCTTTGTTTAATCCATGTCAATATATATATTATTTTTTATATTATTTGAATGTTTTATTCAAATAATATAAACATTTAAAAAATAAATTCAAGATTTAAAGTATAAAATAAAAACCCT
HH731	afzelii	CCTGGTATCGCCTCTATTATTTAGATAATAGATAGCTAGCATCTTGCTAGCTGGATTACTCCATTCGGTAATCTTGGGATCAATAAATGTTTGCTTTTCCCCCAAGCTTTTCGCAGCTTACCACGACCTTCTTCGCCTTAAAGCTCCTAGGCATTCACCATAGACTCTTATTACTTTGACCATATTTTTATCTTCCATCTCTATTTTGCCAATTTGTTTATACAACATAGAATAATATATATCTTTGTTTAATCCATGTCAATATATATATTATTTTTTATATTATTTGAATGTTTTATTCAAATAATATAAACATT
HH717	afzelii	CCTGGTATCGCCTCTATTATTTAGATAATAGATAGCTAGCATCTTGCTAGCTGGATTACTCCATTCGGTAATCTTGGGATCAATAAATGTTTGCTTTTCCCCCAAGCTTTTCGCAGCTTACCACGACCTTCTTCGCCTTAAAGCTCCTAGGCATTCACCATAGACTCTTATTACTTTGACCATATTTTTATCTTCCATCTCTATTTTGCCAATTTGTTTATACAACATAGAATAATATATATCTTTGTTTAATCCATGTCAATATATATATTATTTTTTATATTATTTGAATGTTTTATTCAAATAATATAAACATTTAAAAAATAAATTCAAGATTTAAAGTATAAAA
HH667	afzelii	TAGATGGTTCACTTCCCCTGGTATCGCCTCTATTATTTAGATAATAGATAGCTAGCATCTTGCTAGCTGGATTACTCCATTCGGTAATCTTGGGATCAATAAATGTTTGCTTTTCCCCCAAGCTTTTCGCAGCTTACCACGACCTTCTTCGCCTTAAAGCTCCTAGGCATTCACCATAGACTCTTATTACTTTGACCATATTTTTATCTTCCATCTCTATTTTGCCAATTTGTTTATACAACATAGAATAATATATATCTTTGTTTAATCCATGTCAATATATATATTATTTTTTATATTATTTGAATGTTTTATTCAAATAATATAAACATTTAAAAAATAAATTCAAGATTTAAAGTATAAAATAAAAACCCT
HH630	afzelii	TAGATGGTTCACTTCCCCTGGTATCGCCTCTATTATTTAGATAATAGATAGCTAGCATCTTGCTAGCTGGATTACTCCATTCGGTAATCTTGGGATCAATAAATGTTTGCTTTTCCCCCAAGCTTTTCGCAGCTTACCACGACCTTCTTCGCCTTAAAGCTCCTAGGCATTCACCATAGACTCTTATTACTTTGACCATATTTTTATCTTCCATCTCTATTTTGCCAATTTGTTTATACAACATAGAATAATATATATCTTTGTTTAATCCATGTCAATATATATATTATTTTTTATATTATTTGAATGTTTTATTCAAATAATATAAACATTTAAAAAATAAATTCAAGATTTAAAGTATAAAATAAAAACCCT
HH474	afzelii	TAGATGGTTCACTTCCCCTGGTATCGCCTCTATTATTTAGATAATAGATAGCTAGCATCTTGCTAGCTGGATTACTCCATTCGGTAATCTTGGGATCAATAAATGTTTGCTTTTCCCCCAAGCTTTTCGCAGCTTACCACGACCTTCTTCGCCTTAAAGCTCCTAGGCATTCACCATAGACTCTTATTACTTTGACCATATTTTTATCTTCCATCTCTATTTTGCCAATTTGTTTATACAACATAGAATAATATATATCTTTGTTTAATCCATGTCAATATATATATTATTTTTTATATTATTTGAATGTTTTATTCAAATAATATAAACATTTAAAAAATAAATTCAAGATTTAAAGTATAAAA
HH457	afzelii	TAGATGGTTCACTTCCCCTGGTATCGCCTCTATTATTTAGATAATAGATAGCTAGCATCTTGCTAGCTGGATTACTCCATTCGGTAATCTTGGGATCAATAAATGTTTGCTTTTCCCCCAAGCTTTTCGCAGCTTACCACGACCTTCTTCGCCTTAAAGCTCCTAGGCATTCACCATAGACTCTTATTACTTTGACCATATTTTTATCTTCCATCTCTATTTTGCCAATTTGTTTATACAACATAGAATAATATATATCTTTGTTTAATCCATGTCAATATATATATTATTTTTTATATTATTTGAATGTTTTATTCAAATAATATAAACATTTAAAAAATAAATTCAAGATTTAAAGTATAAAATAAAAACCCT
HH424	afzelii	TATTATTTAGATAATAGATAGCTAGCATCTTGCTAGCTGGATTACTCCATTCGGTAATCTTGGGATCAATAAATGTTTGCTTTTCCCCCAAGCTTTTCGCAGCTTACCACGACCTTCTTCGCCTTAAAGCTCCTAGGCATTCACCATAGACTCTTATTACTTTGACCATATTTTTATCTTCCATCTCTATTTTGCCAATTTGTTTATACAACATAGAATAATATATATCTTTGTTTAATCCATGTCAATATATATATTATTTTTTATATTATTTGAATGTTTTATTCAAATAATATAAACATTTAAAAAATAAATTCAAGATTTAAAGTATAAAATAAAAACCCT
HH343	afzelii	GTACTTAGATGGTTCACTTCCCCTGGTATCGCCTCTATTATTTAGATAATAGATAGCTAGCATCTTGCTAGCTGGATTACTCCATTCGGTAATCTTGGGATCAATAAATGTTTGCTTTTCCCCCAAGCTTTTCGCAGCTTACCACGACCTTCTTCGCCTTAAAGCTCCTAGGCATTCACCATAGACTCTTATTACTTTGACCATATTTTTATCTTCCATCTCTATTTTGCCAATTTGTTTATACAACATAGAATAATATATATCTTTGTTTAATCCATGTCAATATATATATTATTTTTTATATTATTTGAATGTTTTATTCAAATAATATAAACATTTAAAAAATAAATTCAAGATTTAAAGTATAAAATAAAAACCCT
HH388	afzelii	CAGGGTACTTAGATGGTTCACTTCCCCTGGTATCGCCTCTATTATTTAGATAATAGATAGCTAGCATCTTGCTAGCTGGATTACTCCATTCGGTAATCTTGGGATCAATAAATGTTTGCTTTTCCCCCAAGCTTTTCGCAGCTTACCACGACCTTCTTCGCCTTAAAGCTCCTAGGCATTCACCATAGACTCTTATTACTTTGACCATATTTTTATCTTCCATCTCTATTTTGCCAATTTGTTTATACAACATAGAATAATATATATCTTTGTTTAATCCATGTCAATATATATATTATTTTTTATATTATTTGAATGTTTTATTCAAATAATATAAACATTTAAAAAATAAATTCAAGATTTAAAGTATAAAA
HH362	afzelii	GTACTTAGATGGTTCACTTCCCCTGGTATCGCCTCTATTATTTAGATAATAGATAGCTAGCATCTTGCTAGCTGGATTACTCCATTCGGTAATCTTGGGATCAATAAATGTTTGCTTTTCCCCCAAGCTTTTCGCAGCTTACCACGACCTTCTTCGCCTTAAAGCTCCTAGGCATTCACCATAGACTCTTATTACTTTGACCATATTTTTATCTTCCATCTCTATTTTGCCAATTTGTTTATACAACATAGAATAATATATATCTTTGTTTAATCCATGTCAATATATATATTATTTTTTATATTATTTGAATGTTTTATTCAAATAATATAAACATTTAAAAAATAAATTCAAGATTTAAAGTATAAAATAAAAACCCT
HH385	afzelii	TAGATGGTTCACTTCCCCTGGTATCGCCTCTATTATTTAGATAATAGATAGCTAGCATCTTGCTAGCTGGATTACTCCATTCGGTAATCTTGGGATCAATAAATGTTTGCTTTTCCCCCAAGCTTTTCGCAGCTTACCACGACCTTCTTCGCCTTAAAGCTCCTAGGCATTCACCATAGACTCTTATTACTTTGACCATATTTTTATCTTCCATCTCTATTTTGCCAATTTGTTTATACAACATAGAATAATATATATCTTTGTTTAATCCATGTCAATATATATATTATTTTTTATATTATTTGAATGTTTTATTCAAATAATATAAACATTTAAAAAATAAATTCAAGATTTAAAGTATAAAATAAAAACCCT
HH405	afzelii	TAGATGGTTCACTTCCCCTGGTATCGCCTCTATTATTTAGATAATAGATAGCTAGCATCTTGCTAGCTGGATTACTCCATTCGGTAATCTTGGGATCAATAAATGTTTGCTTTTCCCCCAAGCTTTTCGCAGCTTACCACGACCTTCTTCGCCTTAAAGCTCCTAGGCATTCACCATAGACTCTTATTACTTTGACCATATTTTTATCTTCCATCTCTATTTTGCCAATTTGTTTATACAACATAGAATAATATATATCTTTGTTTAATCCATGTCAATATATATATTATTTTTTATATTATTTGAATGTTTTATTCAAATAATATAAACATTTAAAAAATAAATTCAAGATTTAAAGTATAAAATAAAAACCCT
HH191	afzelii	GTACTTAGATGGTTCACTTCCCCTGGTATCGCCTCTATTATTTAGATAATAGATAGCTAGCATCTTGCTAGCTGGATTACTCCATTCGGTAATCTTGGGATCAATAAATGTTTGCTTTTCCCCCAAGCTTTTCGCAGCTTACCACGACCTTCTTCGCCTTAAAGCTCCTAGGCATTCACCATAGACTCTTATTACTTTGACCATATTTTTATCTTCCATCTCTATTTTGCCAATTTGTTTATACAACATAGAATAATATATATCTTTGTTTAATCCATGTCAATATATATATTATTTTTTATATTATTTGAATGTTTTATTCAAATAATATAAACATTTAAAAAATAAATTCAAGATTTAAAGTATAAAATAAAAACCCT
HH366	afzelii	TAGATGGTTCACTTCCCCTGGTATCGCCTCTATTATTTAGATAATAGATAGCTAGCATCTTGCTAGCTGGATTACTCCATTCGGTAATCTTGGGATCAATAAATGTTTGCTTTTCCCCCAAGCTTTTCGCAGCTTACCACGACCTTCTTCGCCTTAAAGCTCCTAGGCATTCACCATAGACTCTTATTACTTTGACCATATTTTTATCTTCCATCTCTATTTTGCCAATTTGTTTATACAACATAGAATAATATATATCTTTGTTTAATCCATGTCAATATATATATTATTTTTTATATTATTTGAATGTTTTATTCAAATAATATAAACATTTAAAAAATAAATTCAAGATTTAAAGTATAAAATAAAAACCCT
HH1007	afzelii	TAGATGGTTCACTTCCCCTGGTATCGCCTCTATTATTTAGATAATAGATAGCTAGCATCTTGCTAGCTGGATTACTCCATTCGGTAATCTTGGGATCAATAAATGTTTGCTTTTCCCCCAAGCTTTTCGCAGCTTACCACGACCTTCTTCGCCTTAAAGCTCCTAGGCATTCACCATAGACTCTTATTACTTTGACCATATTTTTATCTTCCATCTCTATTTTGCCAATTTGTTTATACAACATAGAATAATATATATCTTTGTTTAATCCATGTCAATATATATATTATTTTTTATATTATTTGAATGTTTTATTCAAATAATATAAACATTTAAAAAATAAATTCAAGATTTAAAGTATAAAATAAAAACCCT
HH105	afzelii	AGATGGTTCACTTCCCCTGGTATCGCCTCTATTATTTAGATAATAGATAGCTAGCATCTTGCTAGCTGGATTACTCCATTCGGTAATCTTGGGATCAATAAATGTTTGCTTTTCCCCCAAGCTTTTCGCAGCTTACCACGACCTTCTTCGCCTTAAAGCTCCTAGGCATTCACCATAGACTCTTATTACTTTGACCATATTTTTATCTTCCATCTCTATTTTGCCAATTTGTTTATACAACATAGAATAATATATATCTTTGTTTAATCCATGTCAATATATATATTATTTTTTATATTATTTGAATGTTTTATTCAAATAATATAAACATTAAAAAATAAATCAAGATTAAAGT
HH1005	afzelii	TAGATGGTTCACTTCCCCTGGTATCGCCTCTATTATTTAGATAATAGATAGCTAGCATCTTGCTAGCTGGATTACTCCATTCGGTAATCTTGGGATCAATAAATGTTTGCTTTTCCCCCAAGCTTTTCGCAGCTTACCACGACCTTCTTCGCCTTAAAGCTCCTAGGCATTCACCATAGACTCTTATTACTTTGACCATATTTTTATCTTCCATCTCTATTTTGCCAATTTGTTTATACAACATAGAATAATATATATCTTTGTTTAATCCATGTCAATATATATATTATTTTTTATATTATTTGAATGTTTTATTCAAATAATATAAACATTTAAAAAATAAATTCAAGATTTAAAGTATAAAATAAAAACCCT
HH011	afzelii	GTACTTAGATGGTTCACTTCCCCTGGTATCGCCTCTATTATTTAGATAATAGATAGCTAGCATCTTGCTAGCTGGATTACTCCATTCGGTAATCTTGGGATCAATAAATGTTTGCTTTTCCCCCAAGCTTTTCGCAGCTTACCACGACCTTCTTCGCCTTAAAGCTCCTAGGCATTCACCATAGACTCTTATTACTTTGACCATATTTTTATCTTCCATCTCTATTTTGCCAATTTGTTTATACAACATAGAATAATATATATCTTTGTTTAATCCATGTCAATATATATATTATTTTTTATATTATTTGAATGTTTTATTCAAATAATATAAACATTTAAAAAATAAATTCAAGATTTAAAGTATAAAATAAAAACCCT
HH454	afzelii	TAGATGGTTCACTTCCCCTGGTATCGCCTCTATTATTTAGATAATAGATAGCTAGCATCTTGCTAGCTGGATTACTCCATTCGGTAATCTTGGGATCAATAAATGTTTGCTTTTCCCCCAAGCTTTTCGCAGCTTACCACGACCTTCTTCGCCTTAAAGCTCCTAGGCATTCACCATAGACTCTTATTACTTTGACCATATTTTTATCTTCCATCTCTATTTTGCCAATTTGTTTATACAACATAGAATAATATATATCTTTGTTTAATCCATGTCAATATATATATTATTTTTTATATTATTTGAATGTTTTATTCAAATAATATAAACATTTAAAAAATAAATTCAAGATTTAAAGTATAAAATAAAAACCCT
HH41	afzelii	GTACTTAGATGGTTCACTTCCCCTGGTATCGCCTCTATTATTTAGATAATAGATAGCTAGCATCTTGCTAGCTGGATTACTCCATTCGGTAATCTTGGGATCAATAAATGTTTGCTTTTCCCCCAAGCTTTTCGCAGCTTACCACGACCTTCTTCGCCTTAAAGCTCCTAGGCATTCACCATAGACTCTTATTACTTTGACCATATTTTTATCTTCCATCTCTATTTTGCCAATTTGTTTATACAACATAGAATAATATATATCTTTGTTTAATCCATGTCAATATATATATTATTTTTTATATTATTTGAATGTTTTATTCAAATAATATAAACATTTAAAAAATAAATTCAAGATTTAAAGTATAAAATAAAAACCCT
HH785	afzelii	CCTGGTATCGCCTCTATTATTTAGATAATAGATAGCTAGCATCTTGCTAGCTGGATTACTCCATTCGGTAATCTTGGGATCAATAAATGTTTGCTTTTCCCCCAAGCTTTTCGCAGCTTACCACGACCTTCTTCGCCTTAAAGCTCCTAGGCATTCACCATAGACTCTTATTACTTTGACCATATTTTTATCTTCCATCTCTATTTTGCCAATTTGTTTATACAACATAGAATAATATATATCTTTGTTTAATCCATGTCAATATATATATTATTTTTTATATTATTTGAATGTTTTATTCAAATAATATAAACATTTAAAAAATAAATTCAAGATTTAAAGTATAAAATAAAAACCCT
HH407	afzelii	TAGATGGTTCACTTCCCCTGGTATCGCCTCTATTATTTAGATAATAGATAGCTAGCATCTTGCTAGCTGGATTACTCCATTCGGTAATCTTGGGATCAATAAATGTTTGCTTTTCCCCCAAGCTTTTCGCAGCTTACCACGACCTTCTTCGCCTTAAAGCTCCTAGGCATTCACCATAGACTCTTATTACTTTGACCATATTTTTATCTTCCATCTCTATTTTGCCAATTTGTTTATACAACATAGAATAATATATATCTTTGTTTAATCCATGTCAATATATATATTATTTTTTATATTATTTGAATGTTTTATTCAAATAATATAAACATTTAAAAAATAAATTCAAGATTTAAAGTATAAAATAAAAACCCT
HH410	afzelii	GTACTTAGATGGTTCACTTCCCCTGGTATCGCCTCTATTATTTAGATAATAGATAGCTAGCATCTTGCTAGCTGGATTACTCCATTCGGTAATCTTGGGATCAATAAATGTTTGCTTTTCCCCCAAGCTTTTCGCAGCTTACCACGACCTTCTTCGCCTTAAAGCTCCTAGGCATTCACCATAGACTCTTATTACTTTGACCATATTTTTATCTTCTATCTCTATTTTGCCAATTTGTTTATACAACATAGAATAATATATATCTTTGTTTAATCCATGTCAATATATATATTATTTTTTATATTATTTGAATGTTTTATTCAAATAATATAAACATTTAAAAAATAAATTCAAGATTTAAAGTATAAAATAAAAACCC
HH466	afzelii	AGATGGTTCACTTCCCCTGGTATYGCCTYTAWTATTTAGATAATAGATAGCTAGCATCTTGCTAGCKGGATTACTCCATTCGGTAATCTTGGGATCAATAAATGTTTGCTTTTCCCCCAAGCTTTTCGCAGCTTACCACGACCTTCTTCGCCTTAAAGCTCCTAGGCATTCACCATAGACTCTTATTACTTTGACCATATTTTTATCTTCCATCTCTATTTTGCCAATTTGTTTATACAACATAGAATAATATATATCTTTGTTTAATCCATGTCAATATATATATTATTTTTTATATTATTTGAATGTTTTATTCAAATAATATAAACATTTAAAAAATAAATTCAAGATTTAAAGTATAAAATAAAAA
HH95	afzelii	AGATGGTTCACTTCCCCTGGTATCGCCTCTATTATTTAGATAATAGATAGCTAGCATCTTGCTAGCTGGATTACTCCATTCGGTAATCTTGGGATCAATAAATGTTTGCTTTTCCCCCAAGCTTTTCGCAGCTTACCACGACCTTCTTCGCCTTAAAGCTCCTAGGCATTCACCATAGACTCTTATTACTTTGACCATATTTTTATCTTCCATCTCTATTTTGCCAATTTGTTTATACAACATAGAATAATATATATCTTTGTTTAATCCATGTCAATATATATATTATTTTTTATATTATTTGAATGTTTTATTCAAATAATATAAACATTAAAAAATAAATCAAGATTAAA
HH161	afzelii	TAGATGGTTCACTTCCCCTGGTATCGCCTCTATTATTTAGATAATAGATAGCTAGCATCTTGCTAGCTGGATTACTCCATTCGGTAATCTTGGGATCAATAAATGTTTGCTTTTCCCCCAAGCTTTTCGCAGCTTACCACGACCTTCTTCGCCTTAAAGCTCCTAGGCATTCACCATAGACTCTTATTACTTTGACCATATTTTTATCTTCCATCTCTATTTTGCCAATTTGTTTATACAACATAGAATAATATATATCTTTGTTTAATCCATGTCAATATATATATTATTTTTTATATTATTTGAATGTTTTATTCAAATAATATAAACATTAAAAAATAAATCAAGATTAAA
HH21	afzelii	AGATGGTTCACTTCCCCTGGTATCGCCTCTATTATTTAGATAATAGATAGCTAGCATCTTGCTAGCTGGATTACTCCATTCGGTAATCTTGGGATCAATAAATGTTTGCTTTTCCCCCAAGCTTTTCGCAGCTTACCACGACCTTCTTCGCCTTAAAGCTCCTAGGCATTCACCATAGACTCTTATTACTTTGACCATATTTTTATCTTCCATCTCTATTTTGCCAATTTGTTTATACAACATAGAATAATATATATCTTTGTTTAATCCATGTCAATATATATATTATTTTTTATATTATTTGAATGTTTTATTCAAATAATATAAACATTAAAAAATAA
HH479	afzelii	TAGATGGTTCACTTCCCCTGGTATCGCCTCTATTATTTAGATAATAGATAGCTAGCATCTTGCTAGCTGGATTACTCCATTCGGTAATCTTGGGATCAATAAATGTTTGCTTTTCCCCCAAGCTTTTCGCAGCTTACCACGACCTTCTTCGCCTTAAAGCTCCTAGGCATTCACCATAGACTCTTATTACTTTGACCATATTTTTATCTTCCATCTCTATTTTGCCAATTTGTTTATACAACATAGAATAATATATATCTTTGTTTAATCCATGTCAATATATATATTATTTTTTATATTATTTGAATGTTTTATTCAAATAATATAAACATTAAAAAATAAA
HH74	afzelii	AGATGGTTCACTTCCCCTGGTATCGCCTCTATTATTTAGATAATAGATAGCTAGCATCTTGCTAGCTGGATTACTCCATTCGGTAATCTTGGGATCAATAAATGTTTGCTTTTCCCCCAAGCTTTTCGCAGCTTACCACGACCTTCTTCGCCTTAAAGCTCCTAGGCATTCACCATAGACTCTTATTACTTTGACCATATTTTTATCTTCCATCTCTATTTTGCCAATTTGTTTATACAACATAGAATAATATATATCTTTGTTTAATCCATGTCAATATATATATTATTTTTTATATTATTTGAATGTTTTATTCAAATAATATAAACATTAAAAAATAAATCAAGATTAAA
HH189	afzelii	GATGGTTCACTTCCCCTGGTATCGCCTCTATTATTTAGATAATAGATAGCTAGCATCTTGCTAGCTGGATTACTCCATTCGGTAATCTTGGGATCAATAAATGTTTGCTTTTCCCCCAAGCTTTTCGCAGCTTACCACGACCTTCTTCGCCTTAAAGCTCCTAGGCATTCACCATAGACTCTTATTACTTTGACCATATTTTTATCTTCCATCTCTATTTTGCCAATTTGTTTATACAACATAGAATAATATATATCTTTGTTTAATCCWTGTCAATATATATATTATTTTTTATATTATTTGAATGTTTTATTCAAATAATATAAACATTAAAAAATAAATCAAGATTAAAG
HH167	afzelii	AGATGGTTCACTTCCCCTGGTATCGCCTCTATTATTTAGATAATAGATAGCTAGCATCTTGCTAGCTGGATTACTCCATTCGGTAATCTTGGGATCAATAAATGTTTGCTTTTCCCCCAAGCTTTTCGCAGCTTACCACGACCTTCTTCGCCTTAAAGCTCCTAGGCATTCACCATAGACTCTTATTACTTTGACCATATTTTTATYTTCCATCTCTATTTTGCCAATTTGTTTATACAACATAGAATAATATATATCTTTGTTTAATCCATGTCAATATATATATTATTTTTTATATTATTTGAATGTTTTATTCAAATAATATAAACATTAAAAAATAAATCAAGATTAAA
HH80	afzelii	GGTACTTAGATGGTTCACTTCCCCTGGTATCGCCTCTATTATTTAGATAATAGATAGCTAGCATCTTGCTAGCTGGATTACTCCATTCGGTAATCTTGGGATCAATAAATGTTTGCTTTTCCCCCAAGCTTTTCGCAGCTTACCACGACCTTYTTCGCCTTAAAGCTCCTAGGCATTCACCATAGACTCTTATTACTTTGACCATATTTTTATCTTCCATCTCTATTTTGCCAATTTGTTTATACAACATAGAATAATATATATCTTTGTTTAATCCATGTCAATATATATATTATTTTTTATATTATTTGAATGTTTTATTCAAATAATATAAACATTAA
HH87	afzelii	TGGTTCACTTCCCCTGGTATCGCCTCTATTATTTAGATAATAGATAGCTAGCATCTTGCTAGCTGGATTACTCCATTCGGTAATCTTGGGATCAATAAATGTTTGCTTTTCCCCCAAGCTTTTCGCAGCTTACCACGACCTTYTTCGCCTTAAAGCTCCTAGGCATTCACCATAGACTCTTATTACTTTGACCATATTTTTATCTTCCATCTCTATTTTGCCAATTTGTTTATACAACATAGAATAATATATATCTTTGTTTAATCCWTGTCAATATATATATTATTTTTTATATTATTTGAATGTTTTATTCAAATAATATAAACATTAAAAAATAAATCAA
HH06	afzelii	TTCACTTCCCCTGGTATCGCCTCTATTATTTAGATAATAGATAGCTAGCATCTTGCTAGCTGGATTACTCCATTCGGTAATCTTGGGATCAATAAATGTTTGCTTTTCCCCCAAGCTTTTCGCAGCTTACCACGACCTTYTTCGCCTTAAAGCTCCTAGGCATTCMCCATAGACTCTTATTACTTTGACCATATTTTTATCTTCCATCTCTATTTTGCCAATTTGTTTATACAACATAGAATAATATATATCTTTGTTTAATCCATGTCAATATATATATTATTTTTTATATTATTTGAATGTTTTATTCAAATAATATAAACATTAAAAAATAAATCAAGATTA
HH33	afzelii	GATGGTTCACTTCCCCTGGTATCGCCTCTATTATTTAGATAATAGATAGCTAGCATCTTGCTAGCTGGATTACTCCATTCGGTAATCTTGGGATCAATAAATGTTTGCTTTTCCCCCAAGCTTTTCGCAGCTTACCWCGACCTTCTTCGCCTTAAAGCTCCTAGGCATTCACCATAGACTCTTATTACTTTGACCATATTTTTATCTTCCATCTCTATTTTGCCAATTTGTTTATACAACATAGAATAATATATATCTTTGTTTAATCCWTGTCAATATATATATTATTTTTTATATTATTTGAATGTTTTATTCAAATAATATAAACATTAAAAAATAAATCAAGATTAAAGTT
HH560	afzelii	AGATGGTTCACTTCCCCTGGTATCGCCTCTATTAYTTAGATAATAGATAGCTAGCATCTTGCTARCTGGATTACTCCATTCGGTAATCTTGGGATCAATAAATGTTTGCTTTTCCCCCAAGCTTTTCGCAGCTTACCACGACCTTCTTCGCCTTAAAGCTCCTAGGCATTCACCATAGACTCTTATTACTTTGACCATATTTTTATCTTCCATCTCTAYTTTGCCAATTTGTTTATRCAACATAGAATAATATATATCTTTGTTTAATCCATGTCAATATATATATTATTTTTTATATTATTTGAATGTTTTATTCAAATAATATAAACATT
HH162	afzelii	TTATTTAGATAATAGATAGCTAGCATCTTGCTAGCWGGATTACTCCATTYGGTAATMTTGGGATCAATAAATGTTTGCTTTTCCCCCAAGCTTTTCGCAGSTTWCCMCGACCTTCTTCGCCYTAAAGCTCCTAGSCATTCWCCMTAGAMTSTTATTACTYTGACCATATTKTTATCTTCCATCTCTATTTTGCCAATTTGTTTATACAACATAGAATAATATATATYTTTGTTTAATCCATGTCAATATATATATTATTTTTYATATTATTGAATGTTTTATTCAAATAATATAAA
HH984	spielmanii	CCCTGGTATCGCCTCTATTATTTAGATAATAGATAGCTAGCATCTTGCTAGCTGGATTACTCCATTCGGTAATCTTGGGATCAATAAATGTTTGCTTCTCCCCCAAGCTTTTCGCAGCTTACCACGACCTTCTTCGCCTTAAAGCTCCTAGGCATTCACCATAGACTCTTATTACTTTGACCATATTTTTATCTTCCATCTCTACTTTGCCAATTTGTTTATGCAACATAGAATAATATATATCTTTGTTTAATCCATGTCAATATCTATTTTCTTTTTTATGTTATTTGAATGGCTTATTCAAATAACATAAACATTAAAAAAAATAAAAACCC
HH837	spielmanii	TAGATGGTTCACTTCCCCTGGTATCGCCTCTATTATTTAGATAATAGATAGCTAGCATCTTGCTAGCTGGATTACTCCATTCGGTAATCTTGGGATCAATAAATGTTTGCTTCTCCCCCAAGCTTTTCGCAGCTTACCACGACCTTCTTCGCCTTAAAGCTCCTAGGCATTCACCATAGACTCTTATTACTTTGACCATATTTTTATCTTCCATCTCTACTTTGCCAATTTGTTTATGCAACATAGAATAATATATATCTTTGTTTAATCCATGTCAATATCTATTTTCTTTTTTATGTTATTTGAATGGCTTATTCAAATAACATAAACATTAAAAAAAATAAAAACCCT
HH823	spielmanii	GATGGTTCACTTCCCCTGGTATCGCCTCTATTATTTAGATAATAGATAGCTAGCATCTTGCTAGCTGGATTACTCCATTCGGTAATCTTGGGATCAATAAATGTTTGCTTCTCCCCCAAGCTTTTCGCAGCTTACCACGACCTTCTTCGCCTTAAAGCTCCTAGGCATTCACCATAGACTCTTATTACTTTGACCATATTTTTATCTTCCATCTCTACTTTGCCAATTTGTTTATGCAACATAGAATAATATATATCTTTGTTTAATCCATGTCAATATCTATTTTCTTTTTTATGTTATTTGAATGGCTTATTCAAATAACATAAACATTAAAAAAAATAAAAACCCT
HH708	spielmanii	CCTGGTATCGCCTCTATTATTTAGATAATAGATAGCTAGCATCTTGCTAGCTGGATTACTCCATTCGGTAATCTTGGGATCAATAAATGTTTGCTTCTCCCCCAAGCTTTTCGCAGCTTACCACGACCTTCTTCGCCTTAAAGCTCCTAGGCATTCACCATAGACTCTTATTACTTTGACCATATTTTTATCTTCCATCTCTACTTTGCCAATTTGTTTATGCAACATAGAATAATATATATCTTTGTTTAATCCATGTCAATATCTATTTTCTTTTTTATGTTATTTGAATGGCTTATTCAAATAACATAAACATTAAAAAAAATAAAAACCC
HH55	spielmanii	CCTGGTATCGCCTCTATTATTTAGATAATAGATAGCTAGCATCTTGCTAGCTGGATTACTCCATTCGGTAATCTTGGGATCAATAAATGTTTGCTTCTCCCCCAAGCTTTTCGCAGCTTACCACGACCTTCTTCGCCTTAAAGCTCCTAGGCATTCACCATAGACTCTTATTACTTTGACCATATTTTTATCTTCCATCTCTACTTTGCCAATTTGTTTATGCAACATAGAATAATATATATCTTTGTTTAATCCATGTCAATATCTATTTTCTTTTTTATGTTATTTGAATGGCTTATTCAAATAACATAAACATTAAAAAAAATAAAAACCCT
HH471	spielmanii	CCTGGTATCGCCTCTATTATTTAGATAATAGATAGCTAGCATCTTGCTAGCTGGATTACTCCATTCGGTAATCTTGGGATCAATAAATGTTTGCTTCTCCCCCAAGCTTTTCGCAGCTTACCACGACCTTCTTCGCCTTAAAGCTCCTAGGCATTCACCATAGACTCTTATTACTTTGACCATATTTTTATCTTCCATCTCTACTTTGCCAATTTGTTTATGCAACATAGAATAATATATATCTTTGTTTAATCCATGTCAATATCTATTTTCTTTTTTATGTTATTTGAATGGCTTATTCAAATAACATAAACATTAAAAAAAATAAAAACCCT
HH463	spielmanii	CCTGGTATCGCCTCTATTATTTAGATAATAGATAGCTAGCATCTTGCTAGCTGGATTACTCCATTCGGTAATCTTGGGATCAATAAATGTTTGCTTCTCCCCCAAGCTTTTCGCAGCTTACCACGACCTTCTTCGCCTTAAAGCTCCTAGGCATTCACCATAGACTCTTATTACTTTGACCATATTTTTATCTTCCATCTCTACTTTGCCAATTTGTTTATGCAACATAGAATAATATATATCTTTGTTTAATCCATGTCAATATCTATTTTCTTTTTTATGTTATTTGAATGGCTTATTCAAATAACATAAACATTAAAAAAAATAAAAACCC
HH370	spielmanii	CCTGGTATCGCCTCTATTATTTAGATAATAGATAGCTAGCATCTTGCTAGCTGGATTACTCCATTCGGTAATCTTGGGATCAATAAATGTTTGCTTCTCCCCCAAGCTTTTCGCAGCTTACCACGACCTTCTTCGCCTTAAAGCTCCTAGGCATTCACCATAGACTCTTATTACTTTGACCATATTTTTATCTTCCATCTCTACTTTGCCAATTTGTTTATGCAACATAGAATAATATATATCTTTGTTTAATCCATGTCAATATCTATTTTCTTTTTTATGTTATTTGAATGGCTTATTCAAATAACATAAACATTAAAAAAAATAAAAACCC
HH354	spielmanii	CCTGGTATCGCCTCTATTATTTAGATAATAGATAGCTAGCATCTTGCTAGCTGGATTACTCCATTCGGTAATCTTGGGATCAATAAATGTTTGCTTCTCCCCCAAGCTTTTCGCAGCTTACCACGACCTTCTTCGCCTTAAAGCTCCTAGGCATTCACCATAGACTCTTATTACTTTGACCATATTTTTATCTTCCATCTCTACTTTGCCAATTTGTTTATGCAACATAGAATAATATATATCTTTGTTTAATCCATGTCAATATCTATTTTCTTTTTTATGTTATTTGAATGGCTTATTCAAATAACATAAACATTAAAAAAAATAAAAACCCT
HH180	spielmanii	CCTGGTATCGCCTCTATTATTTAGATAATAGATAGCTAGCATCTTGCTAGCTGGATTACTCCATTCGGTAATCTTGGGATCAATAAATGTTTGCTTCTCCCCCAAGCTTTTCGCAGCTTACCACGACCTTCTTCGCCTTAAAGCTCCTAGGCATTCACCATAGACTCTTATTACTTTGACCATATTTTTATCTTCCATCTCTACTTTGCCAATTTGTTTATGCAACATAGAATAATATATATCTTTGTTTAATCCATGTCAATATCTATTTTCTTTTTTATGTTATTTGAATGGCTT
HH1000	spielmanii	TAGATGGTTCACTTCCCCTGGTATCGCCTCTATTATTTAGATAATAGATAGCTAGCATCTTGCTAGCTGGATTACTCCATTCGGTAATCTTGGGATCAATAAATGTTTGCTTCTCCCCCAAGCTTTTCGCAGCTTACCACGACCTTCTTCGCCTTAAAGCTCCTAGGCATTCACCATAGACTCTTATTACTTTGACCATATTTTTATCTTCCATCTCTACTTTGCCAATTTGTTTATGCAACATAGAATAATATATATCTTTGTTTAATCCATGTCAATATCTATTTTCTTTTTTATGTTATTTGAATGGCTTATTCAAATAACATAAACATTAAAAAAAATAAAAACC
HH50	spielmanii	TTCGCCTTAAAGCTCCTAGGCATTCACCATAGACTCTTATTACTTTGACCATATTTTTATCTTCCATCTCTACTTTGCCAATTTGTTTATGCAACATAGAATAATATATATCTTTGTTTAATCCATGTCAATATCTATTTTCTTTTTTATGTTATTTGAATGGCTTAT
HH855	spielmanii	AGATGGTTCACTTCCCCTGGTATCGCCTCTATTATTTAGATAATAGATAGCTAGCATCTTGCTAGCTGGATTACTCCATTCGGTAATCTTGGGATCAATAAATGTTTGCTTYTCCCCCAAGCTTTTCGCAGCTTACCACGACCTTCTTCGCCTTAAAGCTCCTAGGCATTCACCATAGACTCTTATTACTTTGACCATATTTTTATCTTCCATCTCTACTTTGCCAATTTGTTTATGCAACATAGAATAATATATATCTTTGTTTAATCCATGTCAATATCTATTTTCTTTTTTATGTTATTTGAATGGCTTATTCAAATAACATAAACATTAAAAAAAATAAAAACCC
HH448	spielmanii	AGATAGCTAGCATCTTGCTAGCTGGATTACTCCATTCGGTAATCTTGGGATCAATAAATGTTTGCTTYTCCCCCAAGCTTTTCGCAGCTTACCACGACCTTCTTCGCCTTAAAGCTCCTAGGCATTCACCATAGACTCTTATTACTTTGACCATATTTTTATCTTCCATCTCTACTTTGCCAATTTGTTTATGCAACATAGAATAATATATATCTTTGTTTAATCCATGTCAATATCTATTTTCTTTTTTATGTTATTTGAATGGCTTATTCAAATAACATAAACATTAAAAAAAATAA
HH445	spielmanii	AGATAGCTAGCATCTTGCTAGCTGGATTACTCCATTCGGTAATCTTGGGATCAATAAATGTTTGCTTYTCCCCCAAGCTTTTCGCAGCTTACCACGACCTTCTTCGCCTTAAAGCTCCTAGGCATTCACCATAGACTCTTATTACTTTGACCATATTTTTATCTTCCATCTCTACTTTGCCAATTTGTTTATGCAACATAGAATAATATATATCTTTGTTTAATCCATGTCAATATCTATTTTCTTTTTTATGTTATTTGAATGGCTTATTCAAATAACATAAACATTAAAAAAAATAA
HH40	spielmanii	CCTGGTATCGCCTCTATTATTTAGATAATAGATAGCTAGCATCTTGCTAGCTGGATTACTCCATTCGGTAATCTTGGGATCAATAAATGTTTGCTTCTCCCCCAAGCTTTTCGCAGCTTACCACGACCTTCTTCGCCTTAAAGCTCCTAGGCATTCACCATAGACTCTTATTACTTTGACCATATTTTTATCTTCCATCTCTACTTTGCCAATTTGTTTATGCAACATAGAATAATATATATCTTTGTTTAATCCATGTCAATATCTATTTTCTTTTTTATGTTATTTGAATGGCTTATCAAATAA
HH829	spielmanii	GTACTTAGATGGTTCACTTCCCCTGGTATCGCCTCTATTACTTAGATAATAGATAGCTAGCATCTTGCTAACTGGATTACTCCATTCGGTAATCTTGGGATCAATAAATGTTTGCTTCTCCCCCAAGCTTTTCGCAGCTTACCACGACCTTCTTCGCCTTAAAGCTCCTAGGCATTCACCATAGACTCTTATTACTTTGACCATATTTTTATCTTCCATCTCTACTTTGCCAATTTGTTTATGCAACATAGAATAATATATATCTTTGTTTAATCCATGTCAATATCTATTTTCTTTTTTATGTTGTTTGAATAAGCCATTTAAATAACATAAAAACTAAAAAAAAATAAAAACCCT
HH666	spielmanii	GTACTTAGATGGTTCACTTCCCCTGGTATCGCCTCTATTACTTAGATAATAGATAGCTAGCATCTTGCTAACTGGATTACTCCATTCGGTAATCTTGGGATCAATAAATGTTTGCTTCTCCCCCAAGCTTTTCGCAGCTTACCACGACCTTCTTCGCCTTAAAGCTCCTAGGCATTCACCATAGACTCTTATTACTTTGACCATATTTTTATCTTCCATCTCTACTTTGCCAATTTGTTTATGCAACATAGAATAATATATATCTTTGTTTAATCCATGTCAATATCTATTTTCTTTTTTATGTTGTTTGAATAAGCCATTTAAATAACATAAAAACTAAAAAAAAATAAAAAC
HH663	spielmanii	CCTGGTATCGCCTCTATTACTTAGATAATAGATAGCTAGCATCTTGCTAACTGGATTACTCCATTCGGTAATCTTGGGATCAATAAATGTTTGCTTCTCCCCCAAGCTTTTCGCAGCTTACCACGACCTTCTTCGCCTTAAAGCTCCTAGGCATTCACCATAGACTCTTATTACTTTGACCATATTTTTATCTTCCATCTCTACTTTGCCAATTTGTTTATGCAACATAGAATAATATATATCTTTGTTTAATCCATGTCAATATCTATTTTCTTTTTTATGTTGTTTGAATAAGCCATTTAAATAACATAAAAACTAAAAAAAAA
HH637	spielmanii	AGATGGTTCACTTCCCCTGGTATCGCCTCTATTACTTAGATAATAGATAGCTAGCATCTTGCTAACTGGATTACTCCATTCGGTAATCTTGGGATCAATAAATGTTTGCTTCTCCCCCAAGCTTTTCGCAGCTTACCACGACCTTCTTCGCCTTAAAGCTCCTAGGCATTCACCATAGACTCTTATTACTTTGACCATATTTTTATCTTCCATCTCTACTTTGCCAATTTGTTTATGCAACATAGAATAATATATATCTTTGTTTAATCCATGTCAATATCTATTTTCTTTTTTATGTTGTTTGAATAAGCCATTTAAATAACATAAAAACTAAAAAAAAATAAAAACCCT
HH611	spielmanii	CCTGGTATCGCCTCTATTACTTAGATAATAGATAGCTAGCATCTTGCTAACTGGATTACTCCATTCGGTAATCTTGGGATCAATAAATGTTTGCTTCTCCCCCAAGCTTTTCGCAGCTTACCACGACCTTCTTCGCCTTAAAGCTCCTAGGCATTCACCATAGACTCTTATTACTTTGACCATATTTTTATCTTCCATCTCTACTTTGCCAATTTGTTTATGCAACATAGAATAATATATATCTTTGTTTAATCCATGTCAATATCTATTTTCTTTTTTATGTTGTTTGAATAAGCCATTTAAATAACATAAAAACTAAAAAAAAATAAAAACCCT
HH607	spielmanii	CCTGGTATCGCCTCTATTACTTAGATAATAGATAGCTAGCATCTTGCTAACTGGATTACTCCATTCGGTAATCTTGGGATCAATAAATGTTTGCTTCTCCCCCAAGCTTTTCGCAGCTTACCACGACCTTCTTCGCCTTAAAGCTCCTAGGCATTCACCATAGACTCTTATTACTTTGACCATATTTTTATCTTCCATCTCTACTTTGCCAATTTGTTTATGCAACATAGAATAATATATATCTTTGTTTAATCCATGTCAATATCTATTTTCTTTTTTATGTTGTTTGAATAAGCCATTTAAATAACATAAAAACTAAAAAAAAATAAAAACCCT
HH606	spielmanii	TTACTTAGATAATAGATAGCTAGCATCTTGCTAACTGGATTACTCCATTCGGTAATCTTGGGATCAATAAATGTTTGCTTCTCCCCCAAGCTTTTCGCAGCTTACCACGACCTTCTTCGCCTTAAAGCTCCTAGGCATTCACCATAGACTCTTATTACTTTGACCATATTTTTATCTTCCATCTCTACTTTGCCAATTTGTTTATGCAACATAGAATAATATATATCTTTGTTTAATCCATGTCAATATCTATTTTCTTTTTTATGTTGTTTGAATAAGCCATTTAAATAACATAAAAACTAAAAAAAAATAAAAACCC
HH604	spielmanii	AGATGGTTCACTTCCCCTGGTATCGCCTCTATTACTTAGATAATAGATAGCTAGCATCTTGCTAACTGGATTACTCCATTCGGTAATCTTGGGATCAATAAATGTTTGCTTCTCCCCCAAGCTTTTCGCAGCTTACCACGACCTTCTTCGCCTTAAAGCTCCTAGGCATTCACCATAGACTCTTATTACTTTGACCATATTTTTATCTTCCATCTCTACTTTGCCAATTTGTTTATGCAACATAGAATAATATATATCTTTGTTTAATCCATGTCAATATCTATTTTCTTTTTTATGTTGTTTGAATAAGCCATTTAAATAACATAAAAACTAAAAAAAAATAAAAACCCTGGCA
HH602	spielmanii	CCTGGTATCGCCTCTATTACTTAGATAATAGATAGCTAGCATCTTGCTAACTGGATTACTCCATTCGGTAATCTTGGGATCAATAAATGTTTGCTTCTCCCCCAAGCTTTTCGCAGCTTACCACGACCTTCTTCGCCTTAAAGCTCCTAGGCATTCACCATAGACTCTTATTACTTTGACCATATTTTTATCTTCCATCTCTACTTTGCCAATTTGTTTATGCAACATAGAATAATATATATCTTTGTTTAATCCATGTCAATATCTATTTTCTTTTTTATGTTGTTTGAATAAGCCATTTAAATAACATAAAAACTAAAAAAAAATAAAAACCCT
HH553	spielmanii	CCTGGTATCGCCTCTATTACTTAGATAATAGATAGCTAGCATCTTGCTAACTGGATTACTCCATTCGGTAATCTTGGGATCAATAAATGTTTGCTTCTCCCCCAAGCTTTTCGCAGCTTACCACGACCTTCTTCGCCTTAAAGCTCCTAGGCATTCACCATAGACTCTTATTACTTTGACCATATTTTTATCTTCCATCTCTACTTTGCCAATTTGTTTATGCAACATAGAATAATATATATCTTTGTTTAATCCATGTCAATATCTATTTTCTTTTTTATGTTGTTTGAATAAGCCATTTAAATAACATAAAAACTAAAAAAAAATAAAAACCCT
HH552	spielmanii	ACTTAGATAATAGATAGCTAGCATCTTGCTAACTGGATTACTCCATTCGGTAATCTTGGGATCAATAAATGTTTGCTTCTCCCCCAAGCTTTTCGCAGCTTACCACGACCTTCTTCGCCTTAAAGCTCCTAGGCATTCACCATAGACTCTTATTACTTTGACCATATTTTTATCTTCCATCTCTACTTTGCCAATTTGTTTATGCAACATAGAATAATATATATCTTTGTTTAATCCATGTCAATATCTATTTTCTTTTTTATGTTGTTTGAATAAGCCATTTAAATAACATAAAAACTAAAAAAAAA
HH825	spielmanii	TGATGGTTCACTTCCCCTGGTATCGCCTCTATTACTTAGATAATAGATAGCTAGCATCTTGCTAACTGGATTACTCCATTCGGTAATCTTGGGATCAATAAATGTTTGCTTCTCCCCCAAGCTTTTCGCAGCTTACCACGACCTTCTTCGCCTTAAAGCTCCTAGGCATTCACCATAGACTCTTATTACTTTGACCATATTTTTATCTTCCATCTCTACTTTGCCAATTTGTTTATGCAACATAGAATAATATATATCTTTGTTTAATCCATGTCAATATCTATTTTCTTTTTTATGTTGTTTGAATAAGCCATTTAAATAACATAAAAACTAAAAAAAAATAAAAACCCT
HH620	spielmanii	CCTGGTATCGCCTYTATTACTTAGATAATAGATAGCTAGCATCTTGCTAACTGGATTACTCCATTCGGTAATCTTGGGATCAATAAATGTTTGCTTCTCCCCCAAGCTTTTCGCAGCTTACCACGACCTTCTTCGCCTTAAAGCTCCTAGGCATTCACCATAGACTCTTATTACTTTGACCATATTTTTATCTTCCATCTCTACTTTGCCAATTTGTTTATGCAACATAGAATAATATATATCTTTGTTTAATCCATGTCAATATCTATTTTCTTTTTTATGTTGTTTGAATAAGCCATTTAAATAACATAAAAACTAAAAAAAAATAAAAACCCT
HH615	spielmanii	TTACTTAGATAATAGATAGCTAGCATCTTGCTAACTGGATTACTCCATTCGGTAATCTTGGGATCAATAAATGTTTGCYTCTCCCCCAAGCTTTTCGCAGCTTACCACGACCTTCTTCGCCTTAAAGCTCCTAGGCATTCACCATAGACTCTTATTACTTTGACCATATTTTTATCTTCCATCTCTACTTTGCCAATTTGTTTATGCAACATAGAATAATATATATCTTTGTTTAATCCATGTCAATATCTATTTTCTTTTTTATGTTGTTTGAATAAGCCATTTAAATAACATAAAAACTAAAAAAAA
HH565	spielmanii	AGATGGTTCACTTCCCCTGGTATCGCCTYTATTAYTTAGATAATAGATAGCTAGCATCTTGCTAACTGGATTACTCCATTCGGTAATCTTGGGATCAATAAATGTTTGCTTCTCCCCCAAGCTTTTCGCAGCTTACCACGACCTTCTTCGCCTTAAAGCTCCTAGGCATTCACCATAGACTCTTATTACTTTGACCATATTTTTATCTTCCATCTCTACTTTGCCAATTTGTTTATGCAACATAGAATAATATATATCTTTGTTTAATCCATGTCAATATCTATTTTCTTTTTTATGTTGTTTGAATAAGCCATTTAAATAACATAAAAACTAAAAAAAAAWAAAAACCCT
HH198	turdii	TACCACGACCTTCTTCGCCTTAAAGCTCCTAGGCATCCACCATAGACTCTTATTACTTTGACCATATTTTTATCTTCCGTCTCTACTTTGCCAATTTGTTTATGCAACATAGAATAATATATATTTTTGTTTAATCTATGTCAATATCTAATTTATTTTTTATGTTTTTTAAATATTCATTATTATGAATATTTAAAAAACATAAAAAATAAATTAARAKCTTAAAKTATAAAATAAAAACCCT
HH61	turdii	CCTGGTATCGCCTCTATTATTTAGATAATAGATAACTAGCATCTTGCTAGCTGGATTACTCCATTCGGTAATCTTGGGATCAATAAATGTTTGCTTCTCCCCCAAGCTTTTCGCAGCTTACCACGACCTTCTTCGCCTTAAAGCTCCTAGGCATCCACCATAGACTCTTATTACTTTGACCATATTTTTATCTTCCGTCTCTACTTTGCCAATTTGTTTATGCAACATAGAATAATATATATTTTTGTTTAATCTATGTCAATATCTAATTTATTTTTTATGTTTTTTAAATATTCATTTTTTTGAATATTTAAAAAACATAAAAAATAAATTGAAAGCTTAAAGTATAAAATAAAAACCCT
HH548	afzelii	CCTGGTATCGCCTCTATTATTTAGATAATAGATAGCTAGCATCTTGCTAGCTGGATTACTCCATTCGGTAATCTTGGGATCAATAAATGTTTGCTTTTCCCCCAAGCTTTTCGCAGCTTACCACGACCTTCTTCGCCTTAAAGCTCCTAGGCATTCACCATAGACTCTTATTACTTTGACCATATTTTTATCTTCCATCTCTATTTTGCCAATTTGTTTATACAACATAGAATAATATATATCTTTGTTTAATCCATGTMWWTATATWTWTTAWTKTTTATATTATTTGAATGTTTTATTCAAATAATATAAAMAWTWATAWATATATTGACATGGATTAAACAAAGATATATATTATTCTATGTTGTATAAACAAATTGGCAAAATAGAGATGGAAGA…
HH48	afzelii	CCTGGTATCGCCTCTATTATTTAGATAATAGATAGCTAGCATCTTGCTAGCTGGATTACTCCATTCGGTAATCTTGGGATCAATAAATGTTTGCTTTTCCCCCAAGCTTTTCGCAGCTTACCACGACCTTCTTCGCCTTAAAGCTCCTAGGCATTCACCATAGACTCTTATTACTTTGACCATATTTTATCTTCCATCTTTGGAGTTCGCSGGAGAGTAGGTTATTGCCAGGGTTTTTATTTTATACTTTAAATCTTGAATTTATTTTTTAAATGTTTATATTATTTGAATAAAACATTCAAATAATATAAAAAATAATATATATATTGACATGGATTAAACAAAGATATATATTATTCTATGTTGTATAAACAAATTGGCAAAATAGAGATGGAAGAT…
