# Supplementary material for: Melting pot of tick-borne zoonoses: the European hedgehog contributes to the maintenance of various tick-borne diseases in natural cycles urban and suburban areas
Source: Parasit Vectors. 2017 Mar 7;10:134. doi: 10.1186/s13071-017-2065-0 (PMC5341398; doi:10.1186/s13071-017-2065-0)
Supplement: Additional file 2: — groEL sequences obtained in this study. (XLSX 10 kb) [file 13071_2017_2065_MOESM2_ESM.xlsx]

## Sheet: export
Isolate ID	Ecotype	GroEL-sequence
HH108	1	ATATTCCTTACTGAAAAGAAGATTAATCTTGTACAAAGCATTCTACCAATCTTAGAAAACGTTGCACGGTCTGGAAGACCATTGCTCATCATAGCTGAAGACGTTGAAGGTGAAGCTCTGAGCACGCTTGTACTCAATAAGCTCCGTGGTGGCCTTCAAGTTGCTGCTGTAAAGGCGCCTGGTTTCGGTGACAGGAGAAAAGACATGCTTGGCGATATTGCTGTAATAGTAGGCGCTAAGTATGTAGTAAATGACGAGCTTGCTGTTAAGATGGAAGACATCGCTCTAAGCGATCTTGGTACTGCTAAGAGCGTACGCATCACAAAAGACGCAACTACTATCATAGGTAGTGTTGATAGCAGTTCT
HH1200	1	ATATTCCTTACTGAAAAGAAGATTAATCTTGTACAAAGCATTCTACCAATCTTAGAAAACGTTGCACGGTCTGGAAGACCATTGCTCATCATAGCTGAAGACGTTGAAGGTGAAGCTCTGAGCACGCTTGTACTCAATAAGCTCCGTGGTGGCCTTCAAGTTGCTGCTGTAAAGGCGCCTGGTTTCGGTGACAGGAGAAAAGACATGCTTGGCGATATTGCTGTAATAGTAGGCGCTAAGTATGTAGTAAATGACGAGCTTGCTGTTAAGATGGAAGACATCGCTCTAAGCGATCTTGGTACTGCTAAGAGCGTACGCATCACAAAAGACGCAACTACTATCATAGGTAGTGTTGATAGCAGTTCT
HH1202	1	ATATTCCTTACTGAAAAGAAGATTAATCTTGTACAAAGCATTCTACCAATCTTAGAAAACGTTGCACGGTCTGGAAGACCATTGCTCATCATAGCTGAAGACGTTGAAGGTGAAGCTCTGAGCACGCTTGTACTCAATAAGCTCCGTGGTGGCCTTCAAGTTGCTGCTGTAAAGGCGCCTGGTTTCGGTGACAGGAGAAAAGACATGCTTGGCGATATTGCTGTAATAGTAGGCGCTAAGTATGTAGTAAATGACGAGCTTGCTGTTAAGATGGAAGACATCGCTCTAAGCGATCTTGGTACTGCTAAGAGCGTACGCATCACAAAAGACGCAACTACTATCATAGGTAGTGTTGATAGCAGTTCT
HH191	1	GGATATCTTTCGCCTTACTTTGTTACAAATGCTGAAAAAATGCTGGTGGAATTTGAAAATCCATACATATTCCTTACTGAAAAGAAGATTAATCTTGTACAAAGCATTCTACCAATCTTAGAAAACGTTGCACGGTCTGGAAGACCATTGCTCATCATAGCTGAAGACGTTGAAGGTGAAGCTCTGAGCACGCTTGTACTCAATAAGCTCCGTGGTGGCCTTCAAGTTGCTGCTGTAAAGGCGCCTGGTTTCGGTGACAGGAGAAAAGACATGCTTGGCGATATTGCTGTAATAGTAGGCGCTAAGTATGTAGTAAATGACGAGCTTGCTGTTAAGATGGAAGACATCGCTCTAAGCGATCTTGGTACTGCTAAGAGCGTACGCATCACAAAAGACGCA…
HH192	1	GGATATCTTTCGCCTTACTTTGTTACAAATGCTGAAAAAATGCTGGTGGAATTTGAAAATCCATACATATTCCTTACTGAAAAGAAGATTAATCTTGTACAAAGCATTCTACCAATCTTAGAAAACGTTGCACGGTCTGGAAGACCATTGCTCATCATAGCTGAAGACGTTGAAGGTGAAGCTCTGAGCACGCTTGTACTCAATAAGCTCCGTGGTGGCCTTCAAGTTGCTGCTGTAAAGGCGCCTGGTTTCGGTGACAGGAGAAAAGACATGCTTGGCGATATTGCTGTAATAGTAGGCGCTAAGTATGTAGTAAATGACGAGCTTGCTGTTAAGATGGAAGACATCGCTCTAAGCGATCTTGGTACTGCTAAGAGCGTACGCATCACAAAAGACGCA…
HH193	1	GGATATCTTTCGCCTTACTTTGTTACAAATGCTGAAAAAATGCTGGTGGAATTTGAAAATCCATACATATTCCTTACTGAAAAGAAGATTAATCTTGTACAAAGCATTCTACCAATCTTAGAAAACGTTGCACGGTCTGGAAGACCATTGCTCATCATAGCTGAAGACGTTGAAGGTGAAGCTCTGAGCACGCTTGTACTCAATAAGCTCCGTGGTGGCCTTCAAGTTGCTGCTGTAAAGGCGCCTGGTTTCGGTGACAGGAGAAAAGACATGCTTGGCGATATTGCTGTAATAGTAGGCGCTAAGTATGTAGTAAATGACGAGCTTGCTGTTAAGATGGAAGACATCGCTCTAAGCGATCTTGGTACTGCTAAGAGCGTACGCATCACAAAAGACGCA…
HH227	1	GGATATCTTTCGCCTTACTTTGTTACAAATGCTGAAAAAATGCTGGTGGAATTTGAAAATCCATACATATTCCTTACTGAAAAGAAGATTAATCTTGTACAAAGCATTCTACCAATCTTAGAAAACGTTGCACGGTCTGGAAGACCATTGCTCATCATAGCTGAAGACGTTGAAGGTGAAGCTCTGAGCACGCTTGTACTCAATAAGCTCCGTGGTGGCCTTCAAGTTGCTGCTGTAAAGGCGCCTGGTTTCGGTGACAGGAGAAAAGACATGCTTGGCGATATTGCTGTAATAGTAGGCGCTAAGTATGTAGTAAATGACGAGCTTGCTGTTAAGATGGAAGACATCGCTCTAAGCGATCTTGGTACTGCTAAGAGCGTACGCATCACAAAAGACGCA…
HH235	1	GGATATCTTTCGCCTTACTTTGTTACAAATGCTGAAAAAATGCTGGTGGAATTTGAAAATCCATACATATTCCTTACTGAAAAGAAGATTAATCTTGTACAAAGCATTCTACCAATCTTAGAAAACGTTGCACGGTCTGGAAGACCATTGCTCATCATAGCTGAAGACGTTGAAGGTGAAGCTCTGAGCACGCTTGTACTCAATAAGCTCCGTGGTGGCCTTCAAGTTGCTGCTGTAAAGGCGCCTGGTTTCGGTGACAGGAGAAAAGACATGCTTGGCGATATTGCTGTAATAGTAGGCGCTAAGTATGTAGTAAATGACGAGCTTGCTGTTAAGATGGAAGACATCGCTCTAAGCGATCTTGGTACTGCTAAGAGCGTACGCATCACAAAAGACGCA…
HH273	1	GGATATCTTTCGCCTTACTTTGTTACAAATGCTGAAAAAATGCTGGTGGAATTTGAAAATCCATACATATTCCTTACTGAAAAGAAGATTAATCTTGTACAAAGCATTCTACCAATCTTAGAAAACGTTGCACGGTCTGGAAGACCATTGCTCATCATAGCTGAAGACGTTGAAGGTGAAGCTCTGAGCACGCTTGTACTCAATAAGCTCCGTGGTGGCCTTCAAGTTGCTGCTGTAAAGGCGCCTGGTTTCGGTGACAGGAGAAAAGACATGCTTGGCGATATTGCTGTAATAGTAGGCGCTAAGTATGTAGTAAATGACGAGCTTGCTGTTAAGATGGAAGACATCGCTCTAAGCGATCTTGGTACTGCTAAGAGCGTACGCATCACAAAAGACGCA…
HH354	1	ATATTCCTTACTGAAAAGAAGATTAATCTTGTACAAAGCATTCTACCAATCTTAGAAAACGTTGCACGGTCTGGAAGACCATTGCTCATCATAGCTGAAGACGTTGAAGGTGAAGCTCTGAGCACGCTTGTACTCAATAAGCTCCGTGGTGGCCTTCAAGTTGCTGCTGTAAAGGCGCCTGGTTTCGGTGACAGGAGAAAAGACATGCTTGGCGATATTGCTGTAATAGTAGGCGCTAAGTATGTAGTAAATGACGAGCTTGCTGTTAAGATGGAAGACATCGCTCTAAGCGATCTTGGTACTGCTAAGAGCGTACGCATCACAAAAGACGCAACTACTATCATAGGTAGTGTTGATAGCAGTTCT
HH456	1	ATATTCCTTACTGAAAAGAAGATTAATCTTGTACAAAGCATTCTACCAATCTTAGAAAACGTTGCACGGTCTGGAAGRCCATTGCTCATCATAGCTGAAGACGTTGAAGGTGAAGCTCTKAGCACGCTTGTACTCAATAAGCTCCGTGGTGGCCTTCAAGTTGCTGCTGTAAAGGCGCCTGGTTTYGGTGACAGGAGAAAAGACATGCTTGGCGATATTGCTGTAATAGTAGGCGCTAAGTATGTAGTAAATGACGAGCTTGCTGTTAAGATGGAAGAYATCGCTCTAAGCGATCTTGGTACTGCTAAGAGCGTACGCATCACAAAAGACGCAACTACTATCATAGGTAGTGTTGATAGCAGTTCT
HH460	1	TGGAATTTGAAAATCCATACATATTCCTTACTGAAAAGAAGATTAATCTTGTACAAAGCATTCTACCAATCTTAGAAAACGTTGCACGGTCTGGAAGACCATTGCTCATCATAGCTGAAGACGTTGAAGGTGAAGCTCTGAGCACGCTTGTACTCAATAAGCTCCGTGGTGGCCTTCAAGTTGCTGCTGTAAAGGCGCCTGGTTTCGGTGACAGGAGAAAAGACATGCTTGGCGATATTGCTGTAATAGTAGGCGCTAAGTATGTAGTAAATGACGAGCTTGCTGTTAAGATGGAAGACATCGCTCTAAGCGATCTTGGTACTGCTAAGAGCGTACGCATCACAAAAGACGCAACTACTATCATAGGTAGTGTTGATAGCAGTTCTGAAAGCATAGCTA…
HH480	1	GGATATCTTTCGCCTTACTTTGTTACAAATGCTGAAAAAATGCTGGTGGAATTTGAAAATCCATACATATTCCTTACTGAAAAGAAGATTAATCTTGTACAAAGCATTCTACCAATCTTAGAAAACGTTGCACGGTCTGGAAGACCATTGCTCATCATAGCTGAAGACGTTGAAGGTGAAGCTCTGAGCACGCTTGTACTCAATAAGCTCCGTGGTGGCCTTCAAGTTGCTGCTGTAAAGGCGCCTGGTTTCGGTGACAGGAGAAAAGACATGCTTGGCGATATTGCTGTAATAGTAGGCGCTAAGTATGTAGTAAATGACGAGCTTGCTGTTAAGATGGAAGACATCGCTCTAAGCGATCTTGGTACTGCTAAGAGCGTACGCATCACAAAAGACGCA…
HH53	1	ATATTCCTTACTGAAAAGAAGATTAATCTTGTACAAAGCATTCTACCAATCTTAGAAAACGTTGCACGGTCTGGAAGGCCATTGCTCATCATAGCTGAAGACGTTGAAGGTGAAGCTCTTAGCACGCTTGTACTCAATAAGCTCCGTGGTGGCCTTCAAGTTGCTGCTGTAAAGGCGCCTGGTTTTGGTGACAGGAGAAAAGACATGCTTGGCGATATTGCTGTAATAGTAGGCGCTAAGTATGTAGTAAATGACGAGCTTGCTGTTAAGATGGAAGATATCGCTCTAAGCGATCTTGGTACTGCTAAGAGCGTACGCATCACAAAAGACGCAACTACTATCATAGGTAGTGTTGATAGCAGTTCT
HH551	1	GGATATCTTTCGCCTTACTTTGTTACAAATGCTGAAAAAATGCTGGTGGAATTTGAAAATCCATACATATTCCTTACTGAAAAGAAGATTAATCTTGTACAAAGCATTCTACCAATCTTAGAAAACGTTGCACGGTCTGGAAGACCATTGCTCATCATAGCTGAAGACGTTGAAGGTGAAGCTCTGAGCACGCTTGTACTCAATAAGCTCCGTGGTGGCCTTCAAGTTGCTGCTGTAAAGGCGCCTGGTTTCGGTGACAGGAGAAAAGACATGCTTGGCGATATTGCTGTAATAGTAGGCGCTAAGTATGTAGTAAATGACGAGCTTGCTGTTAAGATGGAAGACATCGCTCTAAGCGATCTTGGTACTGCTAAGAGCGTACGCATCACAAAAGACGCA…
HH554	1	GGATATCTTTCGCCTTACTTTGTTACAAATGCTGAAAAAATGCTGGTGGAATTTGAAAATCCATACATATTCCTTACTGAAAAGAAGATTAATCTTGTACAAAGCATTCTACCAATCTTAGAAAACGTTGCACGGTCTGGAAGACCATTGCTCATCATAGCTGAAGACGTTGAAGGTGAAGCTCTGAGCACGCTTGTACTCAATAAGCTCCGTGGTGGCCTTCAAGTTGCTGCTGTAAAGGCGCCTGGTTTCGGTGACAGGAGAAAAGACATGCTTGGCGATATTGCTGTAATAGTAGGCGCTAAGTATGTAGTAAATGACGAGCTTGCTGTTAAGATGGAAGACATCGCTCTAAGCGATCTTGGTACTGCTAAGAGCGTACGCATCACAAAAGACGCA…
HH561	1	GGATATCTTTCGCCTTACTTTGTTACAAATGCTGAAAAAATGCTGGTGGAATTTGAAAATCCATACATATTCCTTACTGAAAAGAAGATTAATCTTGTACAAAGCATTCTACCAATCTTAGAAAACGTTGCACGGTCTGGAAGACCATTGCTCATCATAGCTGAAGACGTTGAAGGTGAAGCTCTGAGCACGCTTGTACTCAATAAGCTCCGTGGTGGCCTTCAAGTTGYTGCTGTAAAGGCGCCTGGTTTCGGTGACAGGAGAAAAGACATGCTTGGCGATATTGCTGTAATAGTAGGCGCTAAGTATGTAGTAAATGACGAGCTTGCTGTTAAGATGGAAGACATCGCTCTAAGCGATCTTGGTACTGCTAAGAGCGTACGCATCACAAAAGACGCA…
HH562	1	GGATATCTTTCGCCTTACTTTGTTACAAATGCTGAAAAAATGCTGGTGGAATTTGAAAATCCATACATATTCCTTACTGAAAAGAAGATTAATCTTGTACAAAGCATTCTACCAATCTTAGAAAACGTTGCACGGTCTGGAAGACCATTGCTCATCATAGCTGAAGACGTTGAAGGTGAAGCTCTGAGCACGCTTGTACTCAATAAGCTCCGTGGTGGCCTTCAAGTTGCTGCTGTAAAGGCGCCTGGTTTCGGTGACAGGAGAAAAGACATGCTTGGCGATATTGCTGTAATAGTAGGCGCTAAGTATGTAGTAAATGACGAGCTTGCTGTTAAGATGGAAGACATCGCTCTAAGCGATCTTGGTACTGCTAAGAGCGTACGCATCACAAAAGACGCA…
HH563	1	ATATTCCTTACTGAAAAGAAGATTAATCTTGTACAAAGCATTCTACCAATCTTAGAAAACGTTGCACGGTCTGGAAGACCATTGCTCATCATAGCTGAAGACGTTGAAGGTGAAGCTCTGAGCACGCTTGTACTCAATAAGCTCCGTGGTGGCCTTCAAGTTGCTGCTGTAAAGGCGCCTGGTTTCGGTGACAGGAGAAAAGACATGCTTGGCGATATTGCTGTAATAGTAGGCGCTAAGTATGTAGTAAATGACGAGCTTGCTGTTAAGATGGAAGACATCGCTCTAAGCGATCTTGGTACTGCTAAGAGCGTACGCATCACAAAAGACGCAACTACTATCATAGGTAGTGTTGATAGCAGTTCT
HH579	1	ATATTCCTTACTGAAAAGAAGATTAATCTTGTACAAAGCATTCTACCAATCTTAGAAAACGTTGCACGGTCTGGAAGACCATTGCTCATCATAGCTGAAGACGTTGAAGGTGAAGCTCTGAGCACGCTTGTACTCAATAAGCTCCGTGGTGGCCTTCAAGTTGCTGCTGTAAAGGCGCCTGGTTTCGGTGACAGGAGAAAAGACATGCTTGGCGATATTGCTGTAATAGTAGGCGCTAAGTATGTAGTAAATGACGAGCTTGCTGTTAAGATGGAAGACATCGCTCTAAGCGATCTTGGTACTGCTAAGAGCGTACGCATCACAAAAGACGCAACTACTATCATAGGTAGTGTTGATAGCAGTTCT
HH606	1	ATATTCCTTACTGAAAAGAAGATTAATCTTGTACAAAGCATTCTACCAATCTTAGAAAACGTTGCACGGTCTGGAAGACCATTGCTCATCATAGCTGAAGACGTTGAAGGTGAAGCTCTGAGCACGCTTGTACTCAATAAGCTCCGTGGTGGCCTTCAAGTTGCTGCTGTAAAGGCGCCTGGTTTCGGTGACAGGAGAAAAGACATGCTTGGCGATATTGCTGTAATAGTAGGCGCTAAGTATGTAGTAAATGACGAGCTTGCTGTTAAGATGGAAGACATCGCTCTAAGCGATCTTGGTACTGCTAAGAGCGTACGCATCACAAAAGACGCAACTACTATCATRGGTAGTGTTGATAGCAGTTCT
HH608	1	ATATTCCTTACTGAAAAGAAGATTAATCTTGTACAAAGCATTCTACCAATCTTAGAAAACGTTGCACGGTCTGGAAGACCATTGCTCATCATAGCTGAAGACGTTGAAGGTGAAGCTCTGAGCACGCTTGTACTCAATAAGCTCCGTGGTGGCCTTCAAGTTGCTGCTGTAAAGGCGCCTGGTTTCGGTGACAGGAGAAAAGACATGCTTGGCGATATTGCTGTAATAGTAGGCGCTAAGTATGTAGTAAATGACGAGCTTGCTGTTAAGATGGAAGACATCGCTCTAAGCGATCTTGGTACTGCTAAGAGCGTACGCATCACAAAAGACGCAACTACTATCATAGGTAGTGTTGATAGCAGTTCT
HH609	1	GGATATCTTTCGCCTTACTTTGTTACAAATGCTGAAAAAATGCTGGTGGAATTTGAAAATCCATACATATTCCTTACTGAAAAGAAGATTAATCTTGTACAAAGCATTCTACCAATCTTAGAAAACGTTGCACGGTCTGGAAGACCATTGCTCATCATAGCTGAAGACGTTGAAGGTGAAGCTCTGAGCACGCTTGTACTCAATAAGCTCCGTGGTGGCCTTCAAGTTGCTGCTGTAAAGGCGCCTGGTTTCGGTGACAGGAGAAAAGACATGCTTGGCGATATTGCTGTAATAGTAGGCGCTAAGTATGTAGTAAATGACGAGCTTGCTGTTAAGATGGAAGACATCGCTCTAAGCGATCTTGGTACTGCTAAGAGCGTACGCATCACAAAAGACGCA…
HH669	1	GGATATCTTTCGCCTTACTTTGTTACAAATGCTGAAAAAATGCTGGTGGAATTTGAAAATCCATACATATTCCTTACTGAAAAGAAGATTAATCTTGTACAAAGCATTCTACCAATCTTAGAAAACGTTGCACGGTCTGGAAGACCATTGCTCATCATAGCTGAAGACGTTGAAGGTGAAGCTCTGAGCACGCTTGTACTCAATAAGCTCCGTGGTGGCCTTCAAGTTGCTGCTGTAAAGGCGCCTGGTTTCGGTGACAGGAGAAAAGACATGCTTGGCGATATTGCTGTAATAGTAGGCGCTAAGTATGTAGTAAATGACGAGCTTGCTGTTAAGATGGAAGACATCGCTCTAAGCGATCTTGGTACTGCTAAGAGCGTACGCATCACAAAAGACGCA…
HH671	1	GGATATCTTTCGCCTTACTTTGTTACAAATGCTGAAAAAATGCTGGTGGAATTTGAAAATCCATACATATTCCTTACTGAAAAGAAGATTAATCTTGTACAAAGCATTCTACCAATCTTAGAAAACGTTGCACGGTCTGGAAGACCATTGCTCATCATAGCTGAAGACGTTGAAGGTGAAGCTCTGAGCACGCTTGTACTCAATAAGCTCCGTGGTGGCCTTCAAGTTGCTGCTGTAAAGGCGCCTGGTTTCGGTGACAGGAGAAAAGACATGCTTGGCGATATTGCTGTAATAGTAGGCGCTAAGTATGTAGTAAATGACGAGCTTGCTGTTAAGATGGAAGACATCGCTCTAAGCGATCTTGGTACTGCTAAGAGCGTACGCATCACAAAAGACGCA…
HH672	1	GGATATCTTTCGCCTTACTTTGTTACAAATGCTGAAAAAATGCTGGTGGAATTTGAAAATCCATACATATTCCTTACTGAAAAGAAGATTAATCTTGTACAAAGCATTCTACCAATCTTAGAAAACGTTGCACGGTCTGGAAGACCATTGCTCATCATAGCTGAAGACGTTGAAGGTGAAGCTCTGAGCACGCTTGTACTCAATAAGCTCCGTGGTGGCCTTCAAGTTGCTGCTGTAAAGGCGCCTGGTTTCGGTGACAGGAGAAAAGACATGCTTGGCGATATTGCTGTAATAGTAGGCGCTAAGTATGTAGTAAATGACGAGCTTGCTGTTAAGATGGAAGACATCGCTCTAAGCGATCTTGGTACTGCTAAGAGCGTACGCATCACAAAAGACGCA…
HH673	1	GGATATCTTTCGCCTTACTTTGTTACAAATGCTGAAAAAATGCTGGTGGAATTTGAAAATCCATACATATTCCTTACTGAAAAGAAGATTAATCTTGTACAAAGCATTCTACCAATCTTAGAAAACGTTGCACGGTCTGGAAGACCATTGCTCATCATAGCTGAAGACGTTGAAGGTGAAGCTCTGAGCACGCTTGTACTCAATAAGCTCCGTGGTGGCCTTCAAGTTGCTGCTGTAAAGGCGCCTGGTTTCGGTGACAGGAGAAAAGACATGCTTGGCGATATTGCTGTAATAGTAGGCGCTAAGTATGTAGTAAATGACGAGCTTGCTGTTAAGATGGAAGACATCGCTCTAAGCGATCTTGGTACTGCTAAGAGCGTACGCATCACAAAAGACGCA…
HH674	1	AAATCCATACATATTCCTTACTGAAAAGAAGATTAATCTTGTACAAAGCATTCTACCAATCTTAGAAAACGTTGCACGGTCTGGAAGACCATTGCTCATCATAGCTGAAGACGTTGAAGGTGAAGCTCTGAGCACGCTTGTACTCAATAAGCTCCGTGGTGGCCTTCAAGTTGCTGCTGTAAAGGCGCCTGGTTTCGGTGACAGGAGAAAAGACATGCTTGGCGATATTGCTGTAATAGTAGGCGCTAAGTATGTAGTAAATGACGAGCTTGCTGTTAAGATGGAAGACATCGCTCTAAGCGATCTTGGTACTGCTAAGAGCGTACGCATCACAAAAGACGCAACTACTATCATAGGTAGTGTTGATAGCAGTTCTGAAAGCATAGCTAGCAGGACTAA…
HH675	1	GGATATCTTTCGCCTTACTTTGTTACAAATGCTGAAAAAATGCTGGTGGAATTTGAAAATCCATACATATTCCTTACTGAAAAGAAGATTAATCTTGTACAAAGCATTCTACCAATCTTAGAAAACGTTGCACGGTCTGGAAGACCATTGCTCATCATAGCTGAAGACGTTGAAGGTGAAGCTCTGAGCACGCTTGTACTCAATAAGCTCCGTGGTGGCCTTCAAGTTGCTGCTGTAAAGGCGCCTGGTTTCGGTGACAGGAGAAAAGACATGCTTGGCGATATTGCTGTAATAGTAGGCGCTAAGTATGTAGTAAATGACGAGCTTGCTGTTAAGATGGAAGACATCGCTCTAAGCGATCTTGGTACTGCTAAGAGCGTACGCATCACAAAAGACGCA…
HH689	1	ATATTCCTTACTGAAAAGAAGATTAATCTTGTACAAAGCATTCTACCAATCTTAGAAAACGTTGCACGGTCTGGAAGACCATTGCTCATCATAGCTGAAGACGTTGAAGGTGAAGCTCTGAGCACGCTTGTACTCAATAAGCTCCGTGGTGGCCTTCAAGTTGCTGCTGTAAAGGCGCCTGGTTTCGGTGACAGGAGAAAAGACATGCTTGGCGATATTGCTGTAATAGTAGGCGCTAAGTATGTAGTAAATGACGAGCTTGCTGTTAAGATGGAAGACATCGCTCTAAGCGATCTTGGTACTGCTAAGAGCGTACGCATCACAAAAGACGCAACTACTATCATAGGTAGTGTTGATAGCAGTTCT
HH690	1	TACTTTGTTACAAATGCTGAAAAAATGCTGGTGGAATTTGAAAATCCATACATATTCCTTACTGAAAAGAAGATTAATCTTGTACAAAGCATTCTACCAATCTTAGAAAACGTTGCACGGTCTGGAAGACCATTGCTCATCATAGCTGAAGACGTTGAAGGTGAAGCTCTGAGCACGCTTGTACTCAATAAGCTCCGTGGTGGCCTTCAAGTTGCTGCTGTAAAGGCGCCTGGTTTCGGTGACAGGAGAAAAGACATGCTTGGCGATATTGCTGTAATAGTAGGCGCTAAGTATGTAGTAAATGACGAGCTTGCTGTTAAGATGGAAGACATCGCTCTAAGCGATCTTGGTACTGCTAAGAGCGTACGCATCACAAAAGACGCAACTACTATCATAGGT…
HH704	1	GGATATCTTTCGCCTTACTTTGTTACAAATGCTGAAAAAATGCTGGTGGAATTTGAAAATCCATACATATTCCTTACTGAAAAGAAGATTAATCTTGTACAAAGCATTCTACCAATCTTAGAAAACGTTGCACGGTCTGGAAGACCATTGCTCATCATAGCTGAAGACGTTGAAGGTGAAGCTCTGAGCACGCTTGTACTCAATAAGCTCCGTGGTGGCCTTCAAGTTGCTGCTGTAAAGGCGCCTGGTTTCGGTGACAGGAGAAAAGACATGCTTGGCGATATTGCTGTAATAGTAGGCGCTAAGTATGTAGTAAATGACGAGCTTGCTGTTAAGATGGAAGACATCGCTCTAAGCGATCTTGGTACTGCTAAGAGCGTACGCATCACAAAAGACGCA…
HH706	1	GGATATCTTTCGCCTTACTTTGTTACAAATGCTGAAAAAATGCTGGTGGAATTTGAAAATCCATACATATTCCTTACTGAAAAGAAGATTAATCTTGTACAAAGCATTCTACCAATCTTAGAAAACGTTGCACGGTCTGGAAGACCATTGCTCATCATAGCTGAAGACGTTGAAGGTGAAGCTCTGAGCACGCTTGTACTCAATAAGCTCCGTGGTGGCCTTCAAGTTGCTGCTGTAAAGGCGCCTGGTTTCGGTGACAGGAGAAAAGACATGCTTGGCGATATTGCTGTAATAGTAGGCGCTAAGTATGTAGTAAATGACGAGCTTGCTGTTAAGATGGAAGACATCGCTCTAAGCGATCTTGGTACTGCTAAGAGCGTACGCATCACAAAAGACGCA…
HH709	1	TACTGAAAAGAAGATTAATCTTGTACAAAGCATTCTACCAATCTTAGAAAACGTTGCACGGTCTGGAAGACCATTGCTCATCATAGCTGAAGACGTTGAAGGTGAAGCTCTGAGCACGCTTGTACTCAATAAGCTCCGTGGTGGCCTTCAAGTTGCTGCTGTAAAGGCGCCTGGTTTCGGTGACAGGAGAAAAGACATGCTTGGCGATATTGCTGTAATAGTAGGCGCTAAGTATGTAGTAAATGACGAGCTTGCTGTTAAGATGGAAGACATCGCTCTAAGCGATCTTGGTACTGCTAAGAGCGTACGCATCACAAAAGACGCAACTACTATCATAGGTAGTGTTGATAGCAGTTCT
HH712	1	GGATATCTTTCGCCTTACTTTGTTACAAATGCTGAAAAAATGCTGGTGGAATTTGAAAATCCATACATATTCCTTACTGAAAAGAAGATTAATCTTGTACAAAGCATTCTACCAATCTTAGAAAACGTTGCACGGTCTGGAAGACCATTGCTCATCATAGCTGAAGACGTTGAAGGTGAAGCTCTGAGCACGCTTGTACTCAATAAGCTCCGTGGTGGCCTTCAAGTTGCTGCTGTAAAGGCGCCTGGTTTCGGTGACAGGAGAAAAGACATGCTTGGCGATATTGCTGTAATAGTAGGCGCTAAGTATGTAGTAAATGACGAGCTTGCTGTTAAGATGGAAGACATCGCTCTAAGCGATCTTGGTACTGCTAAGAGCGTACGCATCACAAAAGACGCA…
HH714	1	GGATATCTTTCGCCTTACTTTGTTACAAATGCTGAAAAAATGCTGGTGGAATTTGAAAATCCATACATATTCCTTACTGAAAAGAAGATTAATCTTGTACAAAGCATTCTACCAATCTTAGAAAACGTTGCACGGTCTGGAAGACCATTGCTCATCATAGCTGAAGACGTTGAAGGTGAAGCTCTGAGCACGCTTGTACTCAATAAGCTCCGTGGTGGCCTTCAAGTTGCTGCTGTAAAGGCGCCTGGTTTCGGTGACAGGAGAAAAGACATGCTTGGCGATATTGCTGTAATAGTAGGCGCTAAGTATGTAGTAAATGACGAGCTTGCTGTTAAGATGGAAGACATCGCTCTAAGCGATCTTGGTACTGCTAAGAGCGTACGCATCACAAAAGACGCA…
HH720	1	GGATATCTTTCGCCTTACTTTGTTACAAATGCTGAAAAAATGCTGGTGGAATTTGAAAATCCATACATATTCCTTACTGAAAAGAAGATTAATCTTGTACAAAGCATTCTACCAATCTTAGAAAACGTTGCACGGTCTGGAAGACCATTGCTCATCATAGCTGAAGACGTTGAAGGTGAAGCTCTGAGCACGCTTGTACTCAATAAGCTCCGTGGTGGCCTTCAAGTTGCTGCTGTAAAGGCGCCTGGTTTCGGTGACAGGAGAAAAGACATGCTTGGCGATATTGCTGTAATAGTAGGCGCTAAGTATGTAGTAAATGACGAGCTTGCTGTTAAGATGGAAGACATCGCTCTAAGCGATCTTGGTACTGCTAAGAGCGTACGCATCACAAAAGACGCA…
HH722	1	TATTCCTTACTGAAAAGAAGATTAATCTTGTACAAAGCATTCTACCAATCTTAGAAAACGTTGCACGGTCTGGAAGACCATTGCTCATCATAGCTGAAGACGTTGAAGGTGAAGCTCTGAGCACGCTTGTACTCAATAAGCTCCGTGGTGGCCTTCAAGTTGCTGCTGTAAAGGCGCCTGGTTTCGGTGACAGGAGAAAAGACATGCTTGGCGATATTGCTGTAATAGTAGGCGCTAAGTATGTAGTAAATGACGAGCTTGCTGTTAAGATGGAAGACATCGCTCTAAGCGATCTTGGTACTGCTAAGAGCGTACGCATCACAAAAGACGCAACTACTATCATAGGTAGTGTTGATAGCAGTTCT
HH795	1	GGATATCTTTCGCCTTACTTTGTTACAAATGCTGAAAAAATGCTGGTGGAATTTGAAAATCCATACATATTCCTTACTGAAAAGAAGATTAATCTTGTACAAAGCATTCTACCAATCTTAGAAAACGTTGCACGGTCTGGAAGACCATTGCTCATCATAGCTGAAGACGTTGAAGGTGAAGCTCTGAGCACGCTTGTACTCAATAAGCTCCGTGGTGGCCTTCAAGTTGCTGCTGTAAAGGCGCCTGGTTTCGGTGACAGGAGAAAAGACATGCTTGGCGATATTGCTGTAATAGTAGGCGCTAAGTATGTAGTAAATGACGAGCTTGCTGTTAAGATGGAAGACATCGCTCTAAGCGATCTTGGTACTGCTAAGAGCGTACGCATCACAAAAGACGCA…
HH797	1	GGATATCTTTCGCCTTACTTTGTTACAAATGCTGAAAAAATGCTGGTGGAATTTGAAAATCCATACATATTCCTTACTGAAAAGAAGATTAATCTTGTACAAAGCATTCTACCAATCTTAGAAAACGTTGCACGGTCTGGAAGACCATTGCTCATCATAGCTGAAGACGTTGAAGGTGAAGCTCTGAGCACGCTTGTACTCAATAAGCTCCGTGGTGGCCTTCAAGTTGCTGCTGTAAAGGCGCCTGGTTTCGGTGACAGGAGAAAAGACATGCTTGGCGATATTGCTGTAATAGTAGGCGCTAAGTATGTAGTAAATGACGAGCTTGCTGTTAAGATGGAAGACATCGCTCTAAGCGATCTTGGTACTGCTAAGAGCGTACGCATCACAAAAGACGCA…
HH798	1	ATGCTGGTGGAATTTGAAAATCCATACATATTCCTTACTGAAAAGAAGATTAATCTTGTACAAAGCATTCTACCAATCTTAGAAAACGTTGCACGGTCTGGAAGACCATTGCTCATCATAGCTGAAGACGTTGAAGGTGAAGCTCTGAGCACGCTTGTACTCAATAAGCTCCGTGGTGGCCTTCAAGTTGCTGCTGTAAAGGCGCCTGGTTTCGGTGACAGGAGAAAAGACATGCTTGGCGATATTGCTGTAATAGTAGGCGCTAAGTATGTAGTAAATGACGAGCTTGCTGTTAAGATGGAAGACATCGCTCTAAGCGATCTTGGTACTGCTAAGAGCGTACGCATCACAAAAGACGCAACTACTATCATAGGTAGTGTTGATAGCAGTTCTGAAAGC…
HH823	1	ATATTCCTTACTGAAAAGAAGATTAATCTTGTACAAAGCATTCTACCAATCTTAGAAAACGTTGCACGGTCTGGAAGACCATTGCTCATCATAGCTGAAGACGTTGAAGGTGAAGCTCTGAGCACGCTTGTACTCAATAAGCTCCGTGGTGGCCTTCAAGTTGCTGCTGTAAAGGCGCCTGGTTTCGGTGACAGGAGAAAAGACATGCTTGGCGATATTGCTGTAATAGTAGGCGCTAAGTATGTAGTAAATGACGAGCTTGCTGTTAAGATGGAAGACATCGCTCTAAGCGATCTTGGTACTGCTAAGAGCGTACGCATCACAAAAGACGCAACTACTATCATAGGTAGTGTTGATAGCAGTTCT
HH828	1	ATATTCCTTACTGAAAAGAAGATTAATCTTGTACAAAGCATTCTACCAATCTTAGAAAACGTTGCACGGTCTGGAAGACCATTGCTCATCATAGCTGAAGACGTTGAAGGTGAAGCTCTGAGCACGCTTGTACTCAATAAGCTCCGTGGTGGCCTTCAAGTTGCTGCTGTAAAGGCGCCTGGTTTCGGTGACAGGAGAAAAGACATGCTTGGCGATATTGCTGTAATAGTAGGCGCTAAGTATGTAGTAAATGACGAGCTTGCTGTTAAGATGGAAGACATCGCTCTAAGCGATCTTGGTACTGCTAAGAGCGTACGCATCACAAAAGACGCAACTACTATCATAGGTAGTGTTGATAGCAGTTCT
