# Supplementary material for: Melting pot of tick-borne zoonoses: the European hedgehog contributes to the maintenance of various tick-borne diseases in natural cycles urban and suburban areas
Source: Parasit Vectors. 2017 Mar 7;10:134. doi: 10.1186/s13071-017-2065-0 (PMC5341398; doi:10.1186/s13071-017-2065-0)
Supplement: Additional file 3: — The number of Ixodes ricinus and Ixodes hexagonus ticks infected with a certain pathogen, for all life stages together or for larvae (L), nymphs (N) or adults (A) separately. (CSV 719 bytes) [file 13071_2017_2065_MOESM3_ESM.csv]

tick species	stage	collected	analysed	B. burgdorferi s.l.								B. miyamotoi	R. helvetica	A. phagocytophilum	CandidatusN. mikurensis
				positive ticks	identified genospecies	B. afzelii	B. spielmanii	B. bavariensis	B. turdi	B. valaisiana	B. garinii
I. ricinus	L	7	7	1	0	0	0	0	0	0	0	0	0	3	0
	N	29	28	20	7	4	1	1	1	0	0	0	3	23	2
	M	10	10	4	1	0	0	0	0	0	1	1	4	5	0
	F	27	27	12	8	4	2	1	0	1	0	2	5	17	0
	all	73	72	37	16	8	3	2	1	1	1	3	12	48	2
I. hexagonus	L	48	48	3	1	0	0	1	0	0	0	2	10	2	0
	N	586	585	166	85	54	22	9	0	0	0	8	192	279	1
	M	1	1	1	0	0	0	0	0	0	0	0	0	0	0
	F	497	497	90	27	18	3	5	1	0	0	7	267	137	0
	all	1132	1131	260	113	72	25	15	1	0	0	17	469	418	1
all	all	1205	1203	297	129	80	28	17	2	1	1	20	481	466	3
